# Supplementary material for: Genome‐Resolved Approach of Guerrero Negro Hypersaline Microbial Mats Reveals the Metabolic Potential of Key Players in a Stratified Community
Source: Environ Microbiol. 2025 Nov 5;27(11):e70199. doi: 10.1111/1462-2920.70199 (PMC12590107; doi:10.1111/1462-2920.70199)
Supplement: Supplementary file 7 — Table S1: Sample summary. Table S2: Community composition by 16S rRNA gene. Table S3: MAGs summary. Table S4: Genes annotated in topMAGs. Table S5: Cazyme genes in topMAGs. Table S6: Peptidase genes in topMAGs. [file EMI-27-e70199-s003.xlsx]

## Sheet: Table Caption
Supplementary Tables from:
Genome-resolved view of Guerrero Negro hypersaline microbial mats reveals the metabolic potential of key players in a stratified community
Miguel A. Martínez-Mercado1, Hever Latisnere-Barragán1, Patricia J. Ramírez-Arenas1, Ricardo Vázquez-Juárez1, José Q. García-Maldonado2* and Alejandro López-Cortés1
Supplementary Table 1. Sample summary.
Supplementary Table 2. Community composition by 16S rRNA gene.
Supplementary Table 3. MAGs summary.
Supplementary Table 4. Genes annotated in topMAGs.
Supplementary Table 5. Cazyme genes in topMAGs.
Supplementary Table 6. Peptidase genes in topMAGs.

## Sheet: Table_S1
Supplementary Table 1. Sample summary
SampleID	accnum	Area	Treatment	Number of raw PE reads	Number of PE reads after quality control	Number of PE reads in contigs > 1kb	Number of contigs > 1kb	Number of contigs in bins	Number of unbinned contigs	Number of PE reads mapped to contigs in bins	Percentage of reads mapped to contigs in bins	Observed diversity	Shannon Index	Pielou's evenness
A4N5_Pool_Env	SRR33304596	A4N5	Environmental	46095283	42301054	21150527	199980	42139	157841	2.08869e+07	56.3008	146	4.12613	0.82794
A4N5_Pool_Control	SRR33304595	A4N5	Control	49090910	44507147	2.22536e+07	226598	53252	173346	2.35156e+07	58.7144	167	4.50887	0.880983
A4N5_Pool_H2CO2	SRR33304594	A4N5	H2/CO2	36917584	33901382	16950691	176607	42089	134518	17874476	58.1616	161	4.48376	0.882386
A4N5_Pool_H2CO2TMA	SRR33304593	A4N5	H2/CO2-TMA	41450887	37471576	18735788	196261	47126	149135	19992245	59.0428	161	4.40858	0.867592
A4N5_Pool_TMA	SRR33304592	A4N5	TMA	50998293	45558003	2.2779e+07	235560	54852	180708	2.43705e+07	59.1343	169	4.27228	0.83282
A5_Pool_Env	SRR33304591	A5	Environmental	46439720	41791151	2.08956e+07	194535	43066	151469	2.02905e+07	56.3491	146	4.16474	0.835687
A5_Pool_Control	SRR33304590	A5	Control	36578404	33773042	16886521	176113	36675	139438	15665295	54.6177	160	4.37342	0.861728
A5_Pool_H2CO2	SRR33304589	A5	H2/CO2	41657337	37533879	1.87669e+07	192450	38337	154113	19249135	58.9936	170	4.45655	0.867742
A5_Pool_H2CO2TMA	SRR33304588	A5	H2/CO2-TMA	50196596	42270435	2.11352e+07	203451	44999	158452	2.1274e+07	58.1813	170	4.19139	0.816113
A5_Pool_TMA	SRR33304587	A5	TMA	47754701	43053689	2.15268e+07	198328	46259	152069	23554025	61.6019	161	4.13736	0.814216

## Sheet: Table_S2
Supplementary Table 2. Community composition by 16S rRNA gene.
Domain	Phylum	A4N5.Env	A4N5.Pool.Control	A4N5.Pool.H2.CO2	A4N5.Pool.H2.CO2.TMA	A4N5.Pool.TMA	A5.Env	A5.Pool.Control	A5.Pool.H2.CO2	A5.Pool.H2.CO2.TMA	A5.Pool.TMA
Archaea	Asgardarchaeota	0.001075	0.007622	0.001418	0.004313	0.001625	0.002278	0.00066	0.002579	0.001089	0.002441
Archaea	EX4484-52	0	8.4e-05	1.4e-05	0.00043	0.00067	0	8.7e-05	0.000436	0.000291	0.00185
Archaea	Halobacteriota	0.000283	0.009674	0.004176	0.028576	0.066126	0.000273	0.002535	0.022319	0.047458	0.107292
Archaea	Micrarchaeota	0.000439	0.002298	0.000541	0.000864	0.002112	0.004941	0.001328	0.006993	0.001706	0.003823
Archaea	Nanoarchaeota	0.016453	0.023151	0.004093	0.00997	0.009738	0.007695	0.012272	0.012354	0.008286	0.005529
Archaea	Thermoplasmatota	2.1e-05	0.003029	0.001744	0.007578	0.001358	5.5e-05	0.003631	0.003521	0.003031	0.006224
Archaea	Thermoproteota	0	0	0	0	0	0	0	0	0.002072	0
Bacteria	4484-113	0	0	0.000312	0	0.000446	0.000112	0.00029	0.00011	0.000106	0.000323
Bacteria	Acidobacteriota	0.000355	0.000812	0.000764	0.000462	0.000513	0.00019	0.000478	0.00055	0.000588	0.000512
Bacteria	Actinomycetota	0.000702	0.001432	0	0.000716	3.3e-05	0.000857	0.000255	0.000656	3.2e-05	6.3e-05
Bacteria	Armatimonadota	0.002653	0.004394	0.003243	0.004757	0.005699	0.001412	0.005524	0.002684	0.003559	0.002215
Bacteria	Bacillota	0	0	0	0	0	0	0	0	0.001442	0
Bacteria	Bacillota_A	0.004	0.041407	0.050442	0.067794	0.037795	0.005107	0.012172	0.03536	0.039217	0.038194
Bacteria	Bacillota_B	0	0.00108	0.004907	0.006156	0.001426	0	0	0.000323	0.001369	0
Bacteria	Bacillota_F	0.000883	0.024622	0.042524	0.063705	0.032892	8.5e-05	0.008458	0.045477	0.037456	0.020797
Bacteria	Bacteroidota	0.134515	0.106666	0.171821	0.135359	0.154829	0.139425	0.154372	0.16324	0.13461	0.113052
Bacteria	Bdellovibrionota	0	0	0.002474	0.0004	0.000576	0	0	0	0.001082	0
Bacteria	Caldisericota	0.001775	0.002335	0.002905	0.001964	0.003073	0.000166	0.00037	0.000667	0.000157	0.000321
Bacteria	Chlamydiota	0.00132	0.003529	0.000658	0.002783	0.001926	0.000491	0.003964	0.002941	0.001309	0.004351
Bacteria	Chloroflexota	0.245152	0.180255	0.160898	0.140265	0.180692	0.27477	0.098958	0.079941	0.122929	0.121129
Bacteria	Cloacimonadota	0	0.003214	0.002669	0.001663	0.002292	0	0.002642	0.000703	0.000808	0.003052
Bacteria	Cyanobacteriota	0.068698	0.01532	0.016458	0.006963	0.015999	0.045055	0.027082	0.015689	0.013857	0.010024
Bacteria	Deinococcota	0.002404	0.001143	0.002309	0.002702	0.001834	0.001264	0.002458	0.001651	0.00339	0.000799
Bacteria	Dependentiae	0.001154	0.003457	0.000143	0.002024	5.4e-05	0.000111	0	0	0.000579	0.0005
Bacteria	Desulfobacterota	0.091425	0.080429	0.087451	0.102663	0.068189	0.096183	0.070059	0.07031	0.086983	0.071744
Bacteria	Fibrobacterota	0.003658	0.005572	0.01311	0.00574	0.002463	0.002076	0.0029	0.002255	0.001961	0.001076
Bacteria	Gemmatimonadota	0	0.001303	0	0	0	0.003156	0.005445	0.00167	0.000843	0.001102
Bacteria	Hydrogenedentota	0.002327	0.00163	0.001995	0.002924	0.002311	0.000936	0.005292	0.001908	0.001708	0.002563
Bacteria	Krumholzibacteriota	8.6e-05	0.003356	0.000137	0.000339	0.000578	0.002703	0.006632	0.003543	0.002751	0.010924
Bacteria	KSB1	0.004992	0.009768	0.004865	0.004126	0.005543	0.002002	0.003647	0.002821	0.003001	0.00313
Bacteria	Latescibacterota	0.001688	0.002158	0.001186	0.001819	0.001678	0.001212	0.001658	0.003404	0.002264	0.001044
Bacteria	Marinisomatota	1.4e-05	0.001682	0.002526	0.000769	0.001074	0	0.000512	0.000724	0.001688	0.001881
Bacteria	Moduliflexota	0.007396	0.001937	0.003133	0.002082	0.003415	0.004668	0.00283	0.001287	0.00317	0.004333
Bacteria	Muirbacteria	0.001565	0.000806	0.000826	0	0.000693	0	0	0.00146	0	0
Bacteria	Myxococcota	0.007646	0.001065	0.00067	0.000424	0.002994	0.00307	0.001736	0.010673	0.003617	0.004599
Bacteria	Myxococcota_A	0	0	0	0.000667	0	0.00137	0	0.00139	0	0.000554
Bacteria	OLB16	0.002176	0	0.000755	0	0	0	0.005286	0.00068	0.000627	0.00111
Bacteria	Omnitrophota	0.000136	0.00042	9e-05	0.000326	3.4e-05	3.5e-05	4.5e-05	0.000179	0.000164	0
Bacteria	Patescibacteria	0.059186	0.081266	0.069789	0.081069	0.07436	0.055346	0.097533	0.074004	0.0745	0.08015
Bacteria	Planctomycetota	0.089999	0.103185	0.063116	0.07271	0.066395	0.075305	0.090735	0.09488	0.078949	0.070095
Bacteria	Pseudomonadota	0.139983	0.132634	0.148255	0.096169	0.113184	0.176262	0.250336	0.225367	0.178864	0.174639
Bacteria	RBG-13-66-14	0.003491	0.02035	0.008	0.013005	0.009041	0.00601	0.008421	0.007708	0.010529	0.015289
Bacteria	Spirochaetota	0.064273	0.086661	0.09894	0.105015	0.098113	0.051636	0.078629	0.072899	0.096662	0.086759
Bacteria	Sumerlaeota	0.00149	0.000862	0.000473	0.000836	0.000732	0.000108	0.000519	0.001291	0.000235	0.000457
Bacteria	Synergistota	0.00107	0.013375	0.010352	0.012408	0.016029	0.00388	0.008944	0.005731	0.008774	0.008393
Bacteria	Thermotogota	0	0.000221	0.001105	0.000526	0.001056	0	0	0.000232	0	0
Bacteria	UBA10199	0.005426	0.003988	0.003656	0.001136	0.003022	0.00069	0.000389	0.000176	5.2e-05	0.000558
Bacteria	Verrucomicrobiota	0.030091	0.008569	0.005058	0.005802	0.007388	0.028348	0.019359	0.015533	0.014635	0.012579
Bacteria	Zixibacteria	0	0.00324	0	0	0	0.000719	0.001557	0.00168	0.001601	0.004531

## Sheet: Table_S3
Supplementary Table 3. MAGs summary
bin_ID	accnum	completeness (%)	contamination (%)	size (bp)	Domain	Phylum	Class	Order	Family	Genus	Species	topMAG
E22bin.0036	SAMN48440917	95.91	0.94	4076484	d__Bacteria	p__Chloroflexota	c__Chloroflexia	o__Chloroflexales	f__Chloroflexaceae	g__JAAUSY01	s__	1
E22bin.0039	SAMN48440918	82.8	0.56	4908257	d__Bacteria	p__Bacteroidota	c__Bacteroidia	o__Bacteroidales	f__B39-G9	g__	s__	0
E22bin.0050	SAMN48440919	85.71	0	4637954	d__Bacteria	p__Sumerlaeota	c__Sumerlaeia	o__UBA8349	f__	g__	s__	1
E22bin.0066	SAMN48440920	81.22	1.12	6965075	d__Bacteria	p__Cyanobacteria	c__Cyanobacteriia	o__Cyanobacteriales	f__Coleofasciculaceae	g__Coleofasciculus	s__	1
E22bin.0100	SAMN48440921	57.15	0	971239	d__Bacteria	p__Patescibacteria	c__Microgenomatia	o__UBA1400	f__	g__	s__	0
E22bin.0104	SAMN48440922	96.64	2.2	6978017	d__Bacteria	p__KSB1	c__UBA2214	o__UBA2214	f__Zgenome-0027	g__JAFGEC01	s__	1
E22bin.0105	SAMN48440923	83.83	0.91	3402602	d__Bacteria	p__Chloroflexota	c__Anaerolineae	o__B4-G1	f__B4-G1	g__	s__	1
E22bin.0107	SAMN48440924	61.99	0	3461861	d__Bacteria	p__Chloroflexota	c__Anaerolineae	o__4572-78	f__J111	g__J095	s__	0
E22bin.0115	SAMN48440925	95.67	2.56	3512090	d__Bacteria	p__Acidobacteriota	c__B3-B38	o__JAFGBY01	f__JAFGBY01	g__	s__	1
E22bin.0120	SAMN48440926	84.71	0.8	4437967	d__Bacteria	p__Cyanobacteria	c__Cyanobacteriia	o__Cyanobacteriales	f__Spirulinaceae	g__JAAUTY01	s__	0
E22bin.0128	SAMN48440927	86.06	0.94	3527706	d__Bacteria	p__Chloroflexota	c__Chloroflexia	o__Chloroflexales	f__Chloroflexaceae	g__	s__	1
E22bin.0129	SAMN48440928	88.57	1.05	3562426	d__Bacteria	p__Chloroflexota	c__Chloroflexia	o__Chloroflexales	f__Chloroflexaceae	g__	s__	0
E22bin.0147	SAMN48440929	97.58	2.15	2741935	d__Bacteria	p__Planctomycetota	c__SZUA-567	o__SZUA-567	f__	g__	s__	1
E22bin.0151	SAMN48440930	73.7	0.52	4622853	d__Bacteria	p__Cyanobacteria	c__Cyanobacteriia	o__Cyanobacteriales	f__Coleofasciculaceae	g__	s__	0
E22bin.0152	SAMN48440931	98.84	5.49	6039573	d__Bacteria	p__Fibrobacterota	c__Chitinivibrionia	o__Chitinivibrionales	f__WJMI01	g__	s__	0
E22bin.0162	SAMN48440932	72.73	1.82	3426153	d__Bacteria	p__Chloroflexota	c__Anaerolineae	o__Aggregatilineales	f__JAFGMM01	g__JAFGMM01	s__	0
E22bin.0164	SAMN48440933	64.15	0.51	1075544	d__Bacteria	p__Patescibacteria	c__Microgenomatia	o__UBA1406	f__GWC2-37-13	g__	s__	0
E22bin.0167	SAMN48440934	90	1.82	5534255	d__Bacteria	p__Chloroflexota	c__Anaerolineae	o__B4-G1	f__B4-G1	g__DSDT01	s__	1
E22bin.0185	SAMN48440935	66.91	1.44	4365668	d__Bacteria	p__Planctomycetota	c__Planctomycetia	o__Pirellulales	f__Thermoguttaceae	g__	s__	0
E22bin.0228	SAMN48440936	50.54	0	718434	d__Bacteria	p__Dependentiae	c__Babeliae	o__Babeliales	f__Vermiphilaceae	g__E44-bin52	s__	0
E22bin.0233	SAMN48440937	86.1	2.27	3944332	d__Bacteria	p__Planctomycetota	c__Phycisphaerae	o__SM23-33	f__SM23-33	g__	s__	0
E22bin.0251	SAMN48440938	97.52	2.27	3121158	d__Bacteria	p__Planctomycetota	c__Phycisphaerae	o__SM23-33	f__SM23-33	g__JAAAOJ01	s__	1
E22bin.0269	SAMN48440939	100	0.31	2651713	d__Bacteria	p__Synergistota	c__Synergistia	o__Synergistales	f__SV1-B22	g__	s__	1
E22bin.0272	SAMN48440940	94.84	2.37	2467480	d__Bacteria	p__Proteobacteria	c__Gammaproteobacteria	o__Xanthomonadales	f__Wenzhouxiangellaceae	g__Wenzhouxiangella	s__	1
E22bin.0274	SAMN48440941	73.82	1.12	1679348	d__Bacteria	p__Patescibacteria	c__Dojkabacteria	o__	f__	g__	s__	0
E22bin.0282	SAMN48440942	84.55	2.08	4006316	d__Bacteria	p__Chloroflexota	c__Anaerolineae	o__B4-G1	f__B4-G1	g__DSAR01	s__	1
E22bin.0300	SAMN48440943	81.65	2.2	4459040	d__Bacteria	p__KSB1	c__UBA2214	o__UBA2214	f__WJMF01	g__	s__	0
E22bin.0304	SAMN48440944	87.48	3.85	3865061	d__Bacteria	p__Acidobacteriota	c__Aminicenantia	o__Aminicenantales	f__Aminicenantaceae	g__WJMT01	s__	0
E22bin.0315	SAMN48440945	69.65	2.08	4374585	d__Bacteria	p__Chloroflexota	c__Chloroflexia	o__Chloroflexales	f__Chloroflexaceae	g__	s__	1
E22bin.0317	SAMN48440946	94.44	3.3	5194234	d__Bacteria	p__KSB1	c__UBA2214	o__UBA2214	f__WJMF01	g__WJMF01	s__	0
E22bin.0320	SAMN48440947	56.26	0	808025	d__Bacteria	p__Patescibacteria	c__Microgenomatia	o__UBA1400	f__PJMF01	g__	s__	0
E22bin.0333	SAMN48440948	54.41	0.57	2737017	d__Bacteria	p__Planctomycetota	c__Phycisphaerae	o__SM23-33	f__SM23-33	g__	s__	0
E22bin.0334	SAMN48440949	72.24	0.91	5015368	d__Bacteria	p__Chloroflexota	c__Anaerolineae	o__B4-G1	f__SLSP01	g__JAFGKB01	s__	0
E22bin.0336	SAMN48440950	86.21	1.94	3470039	d__Bacteria	p__Desulfobacterota	c__Desulfobacteria	o__Desulfobacterales	f__Desulfosudaceae	g__	s__	0
E22bin.0339	SAMN48440951	78.44	0.92	4800490	d__Bacteria	p__Chloroflexota	c__Anaerolineae	o__JAAYZQ01	f__	g__	s__	1
E22bin.0342	SAMN48440952	95.87	2.84	4170528	d__Bacteria	p__Planctomycetota	c__Phycisphaerae	o__SM23-33	f__SM23-33	g__	s__	0
E22bin.0348	SAMN48440953	75.02	1.14	3354963	d__Bacteria	p__Planctomycetota	c__Phycisphaerae	o__SM23-33	f__SM23-33	g__	s__	0
E22bin.0350	SAMN48440954	97.6	2.53	2578521	d__Bacteria	p__Spirochaetota	c__JAAYUW01	o__JAAYUW01	f__	g__	s__	1
E22bin.0351	SAMN48440955	82.6	0	2077458	d__Bacteria	p__Patescibacteria	c__Dojkabacteria	o__SC72	f__JAFGCJ01	g__	s__	1
E22bin.0357	SAMN48440956	79.85	1.22	3099554	d__Bacteria	p__Desulfobacterota_I	c__Desulfovibrionia	o__Desulfovibrionales	f__Desulfovibrionaceae	g__Maridesulfovibrio	s__	0
E22bin.0381	SAMN48440957	95.54	3.3	5837865	d__Bacteria	p__KSB1	c__UBA2214	o__UBA2214	f__WJMF01	g__WJME01	s__	0
E22bin.0411	SAMN48440958	96.43	0	2148650	d__Bacteria	p__Caldisericota	c__Caldisericia	o__JAAYUI01	f__	g__	s__	1
E22bin.0425	SAMN48440959	96.7	1.1	2943690	d__Bacteria	p__RBG-13-66-14	c__RBG-13-66-14	o__RBG-13-66-14	f__RBG-13-66-14	g__WJLX01	s__WJLX01 sp014728225	1
E22bin.0440	SAMN48440960	96.3	1.41	2728610	d__Bacteria	p__Firmicutes_A	c__Clostridia	o__Tissierellales	f__SIT17	g__	s__	0
E22bin.0443	SAMN48440961	86.77	0.02	4712724	d__Bacteria	p__Desulfobacterota	c__Desulfobacteria	o__Desulfobacterales	f__BuS5	g__	s__	1
E22bin.0448	SAMN48440962	94.89	0	2887520	d__Bacteria	p__Planctomycetota	c__Phycisphaerae	o__Sedimentisphaerales	f__Anaerohalosphaeraceae	g__	s__	1
E22bin.0455	SAMN48440963	97.74	0.65	5380442	d__Bacteria	p__Desulfobacterota	c__Desulfomonilia	o__Desulfomonilales	f__Desulfomonilaceae	g__VGSG01	s__	1
E22bin.0463	SAMN48440964	84.34	0	4850744	d__Bacteria	p__Chloroflexota	c__Anaerolineae	o__B4-G1	f__SLSP01	g__JAFGKB01	s__	0
E22bin.0475	SAMN48440965	97.8	3.3	3542143	d__Bacteria	p__Marinisomatota	c__UBA2242	o__UBA2242	f__JAFGTP01	g__JAFGTP01	s__	1
E22bin.0504	SAMN48440966	84.78	1.33	1653877	d__Bacteria	p__Firmicutes_F	c__Halanaerobiia	o__Halobacteroidales	f__Halobacteroidaceae	g__	s__	0
E22bin.0508	SAMN48440967	97.74	1.08	3179805	d__Bacteria	p__Bacteroidota	c__Bacteroidia	o__Bacteroidales	f__GWE2-29-8	g__	s__	1
E22bin.0516	SAMN48440968	64.58	2.07	889587	d__Bacteria	p__Patescibacteria	c__Microgenomatia	o__UBA1406	f__GWC2-37-13	g__	s__	0
E22bin.0525	SAMN48440969	99.2	5.2	4260151	d__Bacteria	p__Spirochaetota	c__Spirochaetia	o__DSM-27196	f__	g__	s__	0
E22bin.0531	SAMN48440970	64.62	0	800021	d__Bacteria	p__Patescibacteria	c__Dojkabacteria	o__B142	f__WJKM01	g__	s__	0
E22bin.0543	SAMN48440971	97.31	2.69	3707939	d__Bacteria	p__Bacteroidota	c__Bacteroidia	o__Bacteroidales	f__UBA12077	g__	s__	1
E22bin.0545	SAMN48440972	71.37	1.14	1868366	d__Bacteria	p__Spirochaetota	c__Spirochaetia	o__DSM-16054	f__Sediminispirochaetaceae	g__	s__	0
E22bin.0594	SAMN48440973	85.85	2.25	1393503	d__Bacteria	p__Patescibacteria	c__Paceibacteria	o__Moranbacterales	f__DUUL01	g__	s__	1
E22bin.0601	SAMN48440974	88.95	1.52	2378014	d__Bacteria	p__Firmicutes_F	c__Halanaerobiia	o__Halanaerobiales	f__Halanaerobiaceae	g__Halanaerobium	s__	1
E22bin.0608	SAMN48440975	98.39	1.61	3801324	d__Bacteria	p__Bacteroidota	c__Bacteroidia	o__Bacteroidales	f__S143-33	g__JAFGUD01	s__	1
E22bin.0615	SAMN48440976	92.89	0.94	3710434	d__Bacteria	p__Chloroflexota	c__Chloroflexia	o__Chloroflexales	f__Chloroflexaceae	g__	s__	0
E22bin.0623	SAMN48440977	58.35	0	936133	d__Bacteria	p__Patescibacteria	c__JACMRA01	o__JACMRA01	f__JACMRA01	g__	s__	0
E22bin.0624	SAMN48440978	58.12	1.07	1125301	d__Bacteria	p__Patescibacteria	c__Microgenomatia	o__UBA1400	f__PJMF01	g__WJLO01	s__	0
E22bin.0628	SAMN48440979	89.42	0	4019391	d__Bacteria	p__Desulfobacterota	c__Desulfobacteria	o__Desulfobacterales	f__Desulfococcaceae	g__	s__	1
E22bin.0629	SAMN48440980	91.21	3.64	3642405	d__Bacteria	p__Chloroflexota	c__Anaerolineae	o__Anaerolineales	f__Anaerolineaceae	g__	s__	1
E22bin.0631	SAMN48440981	84.6	2	3759496	d__Bacteria	p__Chloroflexota	c__Anaerolineae	o__Aggregatilineales	f__JAFGMM01	g__	s__	0
E22bin.0633	SAMN48440982	72.6	0.45	4408160	d__Bacteria	p__Chloroflexota	c__Anaerolineae	o__B4-G1	f__SLSP01	g__JAFGKB01	s__	0
E22bin.0637	SAMN48440983	98.82	0.61	3505535	d__Bacteria	p__Desulfobacterota_I	c__Desulfovibrionia	o__Desulfovibrionales	f__Desulfovibrionaceae	g__Desulfobaculum	s__	0
E22bin.0645	SAMN48440984	73.16	0	1091411	d__Bacteria	p__Patescibacteria	c__Gracilibacteria	o__UBA1369	f__UBA1369	g__	s__	0
E22bin.0651	SAMN48440985	90.76	0.59	3512693	d__Bacteria	p__Bacteroidota	c__Bacteroidia	o__Bacteroidales	f__Marinilabiliaceae	g__Marinilabilia	s__	0
E22bin.0655	SAMN48440986	71.18	0.38	2861071	d__Bacteria	p__Spirochaetota	c__Spirochaetia	o__DSM-16054	f__Sediminispirochaetaceae	g__	s__	0
E22bin.0659	SAMN48440987	83.6	2.4	2545798	d__Bacteria	p__Spirochaetota	c__Spirochaetia	o__	f__	g__	s__	0
E22bin.0668	SAMN48440988	54.89	0.44	1779231	d__Bacteria	p__Firmicutes_F	c__Halanaerobiia	o__Halanaerobiales	f__	g__	s__	0
E22bin.0671	SAMN48440989	99.4	0	3305392	d__Bacteria	p__Desulfobacterota_I	c__Desulfovibrionia	o__Desulfovibrionales	f__Desulfoplanaceae	g__Desulfoplanes	s__	1
E22bin.0688	SAMN48440990	80.2	0.5	917139	d__Bacteria	p__Patescibacteria	c__Gracilibacteria	o__UBA1369	f__LOWO2-01-FULL-3	g__	s__	0
E22bin.0726	SAMN48440991	68.36	0	2667399	d__Bacteria	p__Chloroflexota	c__Anaerolineae	o__B4-G1	f__B4-G1	g__	s__	0
E22bin.0732	SAMN48440992	51.51	0.03	1586966	d__Bacteria	p__Desulfobacterota_I	c__Desulfovibrionia	o__Desulfovibrionales	f__Desulfoplanaceae	g__Desulfoplanes	s__	0
E22bin.0771	SAMN48440993	70.95	0	675790	d__Archaea	p__Nanoarchaeota	c__Nanoarchaeia	o__Pacearchaeales	f__GW2011-AR1	g__CABMGN01	s__	1
E22bin.0785	SAMN48440994	99.35	0	3418677	d__Bacteria	p__Desulfobacterota	c__Desulfobacteria	o__Desulfobacterales	f__Desulfobacteraceae	g__Desulfobacter	s__	1
E22bin.0792	SAMN48440995	95.16	2.15	5903313	d__Bacteria	p__Bacteroidota	c__Bacteroidia	o__Bacteroidales	f__UBA6013	g__	s__	0
E22bin.0820	SAMN48440996	86.02	1.61	3313511	d__Bacteria	p__Bacteroidota	c__Bacteroidia	o__Bacteroidales	f__UBA12077	g__	s__	0
E22bin.0821	SAMN48440997	72.34	0	1328380	d__Bacteria	p__Patescibacteria	c__JACMRA01	o__JACMRA01	f__JACMRA01	g__	s__	1
E22bin.0823	SAMN48440998	85.36	0.93	969987	d__Archaea	p__EX4484-52	c__EX4484-52	o__EX4484-52	f__GLR71	g__	s__	1
E22bin.0841	SAMN48440999	81.97	5.2	3511554	d__Bacteria	p__Chloroflexota	c__Anaerolineae	o__Anaerolineales	f__Anaerolineaceae	g__Brevefilum	s__	0
E22bin.0847	SAMN48441000	82.86	0.94	4641437	d__Bacteria	p__Chloroflexota	c__Chloroflexia	o__Chloroflexales	f__Chloroflexaceae	g__	s__	1
E22bin.0848	SAMN48441001	79.72	0	3187215	d__Bacteria	p__Chloroflexota	c__Chloroflexia	o__Chloroflexales	f__Chloroflexaceae	g__	s__	1
E22bin.0859	SAMN48441002	89.14	0	3338542	d__Bacteria	p__Spirochaetota	c__Spirochaetia	o__SPDA01	f__SPDA01	g__	s__	0
E22bin.0865	SAMN48441003	82.97	2.27	3234888	d__Bacteria	p__Spirochaetota	c__Spirochaetia	o__DSM-16054	f__Sediminispirochaetaceae	g__	s__	0
E22bin.0868	SAMN48441004	75.03	0.88	2034663	d__Bacteria	p__Firmicutes_F	c__Halanaerobiia	o__Halanaerobiales	f__JADQBU01	g__	s__	0
E22bin.0871	SAMN48441005	81.86	0.65	2524203	d__Bacteria	p__Desulfobacterota	c__Desulfobacteria	o__Desulfobacterales	f__	g__	s__	0
E22bin.0878	SAMN48441006	69.55	3.37	4820226	d__Bacteria	p__Chloroflexota	c__Anaerolineae	o__B4-G1	f__SLSP01	g__JAFGKB01	s__	0
E22bin.0879	SAMN48441007	65.12	1.98	1122292	d__Bacteria	p__Patescibacteria	c__Microgenomatia	o__UBA1400	f__PJMF01	g__	s__	0
E22bin.0882	SAMN48441008	95.15	5.94	7250593	d__Bacteria	p__Chloroflexota	c__Anaerolineae	o__S140-20	f__S140-20	g__	s__	1
E22bin.0897	SAMN48441009	84.94	0.63	5340024	d__Bacteria	p__Cyanobacteria	c__Cyanobacteriia	o__Elainellales	f__Elainellaceae	g__	s__	1
E22bin.0912	SAMN48441010	73.98	0.47	1381094	d__Bacteria	p__Patescibacteria	c__Dojkabacteria	o__B142	f__WJKM01	g__	s__	0
E22bin.0916	SAMN48441011	92.73	3.03	5904178	d__Bacteria	p__Chloroflexota	c__Anaerolineae	o__B4-G1	f__SLSP01	g__	s__	1
E22bin.0933	SAMN48441012	83.69	0.81	4367253	d__Bacteria	p__Desulfobacterota	c__Desulfobacteria	o__Desulfobacterales	f__Desulfococcaceae	g__	s__	1
E22bin.0940	SAMN48441013	50.31	0	2748420	d__Bacteria	p__Chloroflexota	c__Anaerolineae	o__4572-78	f__J111	g__	s__	0
E22bin.0951	SAMN48441014	87.39	1.68	1955894	d__Bacteria	p__UBA10199	c__UBA10199	o__2-02-FULL-44-16	f__	g__	s__	0
E22bin.0967	SAMN48441015	81.08	0.72	4245028	d__Bacteria	p__Desulfobacterota	c__Desulfobacteria	o__Desulfobacterales	f__Desulfococcaceae	g__JAABTD01	s__	1
E22bin.0973	SAMN48441016	79.7	3.18	5158073	d__Bacteria	p__Chloroflexota	c__Anaerolineae	o__4572-78	f__J111	g__	s__	0
E22bin.0981	SAMN48441017	93.35	0.74	3975606	d__Bacteria	p__Proteobacteria	c__Gammaproteobacteria	o__Beggiatoales	f__Beggiatoaceae	g__	s__	1
E22bin.0982	SAMN48441018	92.58	0.65	4962149	d__Bacteria	p__Desulfobacterota	c__Desulfobacteria	o__Desulfobacterales	f__Desulfococcaceae	g__	s__	1
E22bin.0985	SAMN48441019	83.96	1.19	3919676	d__Bacteria	p__Spirochaetota	c__UBA6919	o__UBA6919	f__	g__	s__	0
E22bin.0987	SAMN48441020	87.95	1.42	2221753	d__Bacteria	p__Verrucomicrobiota	c__Verrucomicrobiae	o__Opitutales	f__Puniceicoccaceae	g__	s__	0
E22bin.1001	SAMN48441021	96.77	0.65	5330776	d__Bacteria	p__Desulfobacterota	c__Desulfobacteria	o__Desulfobacterales	f__Desulfococcaceae	g__	s__	1
E22bin.1004	SAMN48441022	76.38	2.31	3424762	d__Bacteria	p__Bacteroidota	c__Bacteroidia	o__Bacteroidales	f__UBA10428	g__UBA10428	s__	0
E22bin.1012	SAMN48441023	86.21	1.09	4331777	d__Bacteria	p__Chloroflexota	c__Anaerolineae	o__Aggregatilineales	f__J027	g__J027	s__	0
E22bin.1017	SAMN48441024	79.92	0.86	2372329	d__Bacteria	p__Bacteroidota	c__Bacteroidia	o__Flavobacteriales	f__Flavobacteriaceae	g__Psychroflexus	s__	0
E22bin.1019	SAMN48441025	81.32	3.3	4738554	d__Bacteria	p__Fibrobacterota	c__Chitinivibrionia	o__Chitinivibrionales	f__	g__	s__	0
E22bin.1029	SAMN48441026	66.5	0.65	3398996	d__Bacteria	p__Desulfobacterota	c__Desulfobacteria	o__Desulfobacterales	f__JAABTS01	g__	s__	0
E22bin.1030	SAMN48441027	90.91	1.14	2948877	d__Bacteria	p__Planctomycetota	c__Phycisphaerae	o__Phycisphaerales	f__UBA1924	g__	s__	1
E22bin.1035	SAMN48441028	60.06	0.32	1985731	d__Bacteria	p__Bacteroidota	c__Bacteroidia	o__Flavobacteriales	f__Cryomorphaceae	g__Cryomorpha	s__	0
E22bin.1072	SAMN48441029	94.57	2.15	3347118	d__Bacteria	p__Bacteroidota	c__Bacteroidia	o__Bacteroidales	f__JAGOPY01	g__JAGOPY01	s__	1
E22bin.1080	SAMN48441030	95.14	0.1	3668192	d__Bacteria	p__Planctomycetota	c__Phycisphaerae	o__SM23-33	f__SM23-33	g__	s__	1
E22bin.1114	SAMN48441031	88.26	2.63	3120697	d__Bacteria	p__Proteobacteria	c__Alphaproteobacteria	o__Rhodobacterales	f__Rhodobacteraceae	g__Roseicyclus	s__	1
E22bin.1125	SAMN48441032	84.52	1.01	4142836	d__Bacteria	p__Desulfobacterota	c__Desulfobacteria	o__Desulfobacterales	f__Desulfococcaceae	g__	s__	1
E22bin.1126	SAMN48441033	86.75	4.4	5780383	d__Bacteria	p__Fibrobacterota	c__Chitinivibrionia	o__Chitinivibrionales	f__Chitinispirillaceae	g__	s__	0
E22bin.1139	SAMN48441034	92.39	1.15	3547677	d__Bacteria	p__Spirochaetota	c__Spirochaetia	o__SPDA01	f__B32-G16	g__	s__	0
E22bin.1146	SAMN48441035	64.04	2.14	3063000	d__Bacteria	p__Bacteroidota	c__Bacteroidia	o__Bacteroidales	f__GCA-2748055	g__	s__	0
E22bin.1167	SAMN48441036	95.15	0	2451205	d__Bacteria	p__Firmicutes_B	c__Moorellia	o__Desulfitibacterales	f__	g__	s__	1
E22bin.1176	SAMN48441037	81.74	0	1594708	d__Bacteria	p__Patescibacteria	c__Dojkabacteria	o__SC72	f__	g__	s__	1
E22bin.1178	SAMN48441038	56.29	0	746647	d__Bacteria	p__Patescibacteria	c__Gracilibacteria	o__UBA1369	f__PNNO01	g__	s__	0
E22bin.1214	SAMN48441039	93.55	0	4204549	d__Bacteria	p__Desulfobacterota	c__Desulfomonilia	o__Desulfomonilales	f__	g__	s__	1
E22bin.1257	SAMN48441040	91.59	0	1040316	d__Archaea	p__Micrarchaeota	c__Micrarchaeia	o__Anstonellales	f__Bilamarchaeaceae	g__CAIKOA01	s__	0
E22bin.1260	SAMN48441041	94.55	5.45	4059530	d__Bacteria	p__Chloroflexota	c__Anaerolineae	o__Anaerolineales	f__Anaerolineaceae	g__Brevefilum	s__	1
E22bin.1276	SAMN48441042	68.19	2.92	2501649	d__Bacteria	p__Proteobacteria	c__Alphaproteobacteria	o__Geminicoccales	f__Geminicoccaceae	g__JAAAPF01	s__	1
E22bin.1277	SAMN48441043	86.14	0	3358574	d__Bacteria	p__Chloroflexota	c__Anaerolineae	o__B4-G1	f__B4-G1	g__	s__	1
E22bin.1284	SAMN48441044	82.87	2.2	3910023	d__Bacteria	p__Krumholzibacteriota	c__Krumholzibacteria	o__	f__	g__	s__	0
E22bin.1290	SAMN48441045	78.56	2.05	4291491	d__Bacteria	p__Bacteroidota	c__Bacteroidia	o__Chitinophagales	f__Saprospiraceae	g__Phaeodactylibacter	s__	0
E22bin.1298	SAMN48441046	78.56	2.72	3948574	d__Bacteria	p__Bacteroidota	c__Bacteroidia	o__Chitinophagales	f__Saprospiraceae	g__DT-110	s__	0
E22bin.1340	SAMN48441047	59.12	1.71	1309025	d__Bacteria	p__Patescibacteria	c__Microgenomatia	o__UBA1400	f__PJMF01	g__WJLO01	s__	0
E22bin.1349	SAMN48441048	83.64	1.36	4836150	d__Bacteria	p__Chloroflexota	c__Anaerolineae	o__B4-G1	f__SLSP01	g__SLSP01	s__	1
E22bin.1359	SAMN48441049	94.55	3.94	8057127	d__Bacteria	p__Chloroflexota	c__Anaerolineae	o__4572-78	f__J111	g__	s__	1
E22bin.1374	SAMN48441050	96.77	1.47	5395097	d__Bacteria	p__Bacteroidota	c__Bacteroidia	o__Bacteroidales	f__4572-128	g__	s__	0
E22bin.1377	SAMN48441051	94.84	2.14	5129085	d__Bacteria	p__Bacteroidota	c__Bacteroidia	o__Bacteroidales	f__UBA10428	g__	s__	1
E22bin.1386	SAMN48441052	93.08	0.94	4798999	d__Bacteria	p__Chloroflexota	c__Chloroflexia	o__Chloroflexales	f__Chloroflexaceae	g__	s__	1
E22bin.1389	SAMN48441053	95.36	2.85	4395423	d__Bacteria	p__KSB1	c__UBA2214	o__UBA2214	f__WJMF01	g__WJMF01	s__	0
E22bin.1423	SAMN48441054	99.15	0	2086745	d__Bacteria	p__Synergistota	c__Synergistia	o__Synergistales	f__JAFGMB01	g__	s__	1
E22bin.1424	SAMN48441055	78.13	1.63	3382324	d__Bacteria	p__Bacteroidota	c__Bacteroidia	o__Bacteroidales	f__GCA-2748055	g__M55B112	s__	0
E22bin.1426	SAMN48441056	69.58	0.54	4372696	d__Bacteria	p__Chloroflexota	c__Anaerolineae	o__S140-20	f__S140-20	g__	s__	0
E22bin.1431	SAMN48441057	87.96	0.21	2758900	d__Bacteria	p__Armatimonadota	c__UBA5829	o__UBA5829	f__UBA5829	g__	s__	0
E22bin.1433	SAMN48441058	95.85	0.26	4158406	d__Bacteria	p__Bacteroidota	c__Bacteroidia	o__Bacteroidales	f__Salinivirgaceae	g__Salinivirga	s__	1
E22bin.1437	SAMN48441059	83.81	0	3904008	d__Bacteria	p__Chloroflexota	c__Anaerolineae	o__B4-G1	f__SLSP01	g__G713	s__	1
E22bin.1459	SAMN48441060	95.23	0.51	4043749	d__Bacteria	p__Spirochaetota	c__Spirochaetia	o__DSM-16054	f__Sediminispirochaetaceae	g__DSBN01	s__	1
E22bin.1469	SAMN48441061	96.57	0	1898299	d__Archaea	p__Halobacteriota	c__Methanosarcinia	o__Methanosarcinales	f__Methanosarcinaceae	g__Methanohalophilus	s__	1
E22bin.1484	SAMN48441062	97.66	0.38	3432316	d__Bacteria	p__Spirochaetota	c__Spirochaetia	o__DSM-16054	f__Sediminispirochaetaceae	g__	s__	1
E22bin.1489	SAMN48441063	93.55	0.65	4998154	d__Bacteria	p__Desulfobacterota	c__Desulfomonilia	o__Desulfomonilales	f__Desulfomonilaceae	g__VGSG01	s__	0
E22bin.1497	SAMN48441064	77.43	0	1376383	d__Bacteria	p__Patescibacteria	c__Dojkabacteria	o__JAHIVN01	f__JAHIVN01	g__	s__	1
E22bin.1508	SAMN48441065	83.8	0	1302420	d__Bacteria	p__Patescibacteria	c__Gracilibacteria	o__UBA1369	f__UBA1369	g__	s__	1
E22bin.1524	SAMN48441066	61.67	0.92	3149570	d__Bacteria	p__Chloroflexota	c__Anaerolineae	o__B4-G1	f__DUEL01	g__JAFGOJ01	s__	0
E22bin.1530	SAMN48441067	95.51	2.25	4860937	d__Bacteria	p__Spirochaetota	c__UBA4802	o__UBA4802	f__UBA5550	g__	s__	0
E22bin.1538	SAMN48441068	98.69	0.65	2273163	d__Archaea	p__Halobacteriota	c__Methanosarcinia	o__Methanosarcinales	f__Methanosarcinaceae	g__	s__	1
E22bin.1539	SAMN48441069	85.51	0	779979	d__Archaea	p__Micrarchaeota	c__Micrarchaeia	o__Norongarragalinales	f__Norongarragalinaceae	g__UBA95	s__	1
E22bin.1547	SAMN48441070	96.73	0	3292636	d__Bacteria	p__Desulfobacterota_I	c__Desulfovibrionia	o__Desulfovibrionales	f__Desulfohalobiaceae	g__	s__	1
E22bin.1561	SAMN48441071	98.57	1.21	3763452	d__Bacteria	p__Bacteroidota	c__Bacteroidia	o__Bacteroidales	f__Salinivirgaceae	g__Salinivirga	s__Salinivirga cyanobacteriivorans	1
E22bin.1574	SAMN48441072	71.25	1.12	1029316	d__Bacteria	p__Patescibacteria	c__Microgenomatia	o__UBA1400	f__PJMF01	g__WJLO01	s__	0
E22bin.1594	SAMN48441073	62.36	1.71	1466019	d__Bacteria	p__Patescibacteria	c__Microgenomatia	o__UBA1400	f__PJMF01	g__	s__	0
E22bin.1597	SAMN48441074	94.9	2.48	4199292	d__Bacteria	p__Planctomycetota	c__Phycisphaerae	o__SM23-33	f__SM23-33	g__	s__	0
E22bin.1599	SAMN48441075	93	1.76	3743638	d__Bacteria	p__Proteobacteria	c__Gammaproteobacteria	o__Chromatiales	f__Chromatiaceae	g__Halochromatium	s__	0
E22bin.1601	SAMN48441076	80.48	1.82	4341235	d__Bacteria	p__Chloroflexota	c__Anaerolineae	o__B4-G1	f__SLSP01	g__JAAAOZ01	s__JAAAOZ01 sp009908585	0
E22bin.1603	SAMN48441077	84.92	3.45	5341152	d__Bacteria	p__Chloroflexota	c__Anaerolineae	o__B4-G1	f__B4-G1	g__	s__	0
E22bin.1611	SAMN48441078	92	1.18	3749366	d__Bacteria	p__Proteobacteria	c__Gammaproteobacteria	o__Chromatiales	f__Chromatiaceae	g__Thiohalocapsa	s__Thiohalocapsa halophila	1
E22bin.1612	SAMN48441079	87.84	1.35	4082926	d__Bacteria	p__Verrucomicrobiota	c__Verrucomicrobiae	o__	f__	g__	s__	1
E22bin.1617	SAMN48441080	90.35	2.46	2565023	d__Bacteria	p__Firmicutes_A	c__Clostridia	o__Tissierellales	f__Clostridiisalibacteraceae	g__	s__	0
E22bin.1618	SAMN48441081	93.91	0.4	3175520	d__Bacteria	p__Spirochaetota	c__Spirochaetia	o__DSM-27196	f__PWMO01	g__	s__	0
E22bin.1621	SAMN48441082	80.18	0	3017403	d__Bacteria	p__Planctomycetota	c__Phycisphaerae	o__Phycisphaerales	f__Zrk34	g__	s__	0
E22bin.1631	SAMN48441083	78.3	1.6	4727270	d__Bacteria	p__Chloroflexota	c__Chloroflexia	o__Chloroflexales	f__Chloroflexaceae	g__	s__	0
E22bin.1637	SAMN48441084	80.79	0.65	1787551	d__Archaea	p__Halobacteriota	c__Methanosarcinia	o__Methanosarcinales	f__Methanosarcinaceae	g__Methanolobus	s__	0
E22bin.1638	SAMN48441085	84.88	0.75	5038681	d__Bacteria	p__Desulfobacterota	c__Desulfobacteria	o__Desulfobacterales	f__QNYZ01	g__	s__	1
E22bin.1640	SAMN48441086	99.19	1.61	3989469	d__Bacteria	p__Bacteroidota	c__Bacteroidia	o__Bacteroidales	f__PUMT01	g__	s__	1

## Sheet: Table_S4
Supplementary Table 4 Genes annotated in topMAGs. Annotations based on KEGG orthologs (KO's).
MAG	feature	Domain	Phylum	Class	Order	Family	Genus	Species	KO	name	EC	Metabolism	key_enzyme	Module
E22bin.0771	A4N5-Pool-TMA_23_NODE_100_length_71995_cov_11.819030_33	d__Archaea	Nanoarchaeota	c__Nanoarchaeia	o__Pacearchaeales	GW2011-AR1	CABMGN01	s__	K04069	pyruvate formate lyase activating enzyme	1.97.1.4	Fermentation		formate
E22bin.0771	A4N5-Pool-TMA_23_NODE_100_length_71995_cov_11.819030_58	d__Archaea	Nanoarchaeota	c__Nanoarchaeia	o__Pacearchaeales	GW2011-AR1	CABMGN01	s__	K07991	archaeal preflagellin peptidase	3.4.23.52	Miscellaneous		Archeal Flagellar
E22bin.0771	A4N5-Pool-TMA_23_NODE_1817_length_23643_cov_11.510599_6	d__Archaea	Nanoarchaeota	c__Nanoarchaeia	o__Pacearchaeales	GW2011-AR1	CABMGN01	s__	K07333	archaeal flagellar protein FlaJ		Miscellaneous		Archeal Flagellar
E22bin.0771	A4N5-Pool-TMA_23_NODE_1817_length_23643_cov_11.510599_7	d__Archaea	Nanoarchaeota	c__Nanoarchaeia	o__Pacearchaeales	GW2011-AR1	CABMGN01	s__	K07333	archaeal flagellar protein FlaJ		Miscellaneous		Archeal Flagellar
E22bin.0771	A4N5-Pool-TMA_23_NODE_1817_length_23643_cov_11.510599_8	d__Archaea	Nanoarchaeota	c__Nanoarchaeia	o__Pacearchaeales	GW2011-AR1	CABMGN01	s__	K07332	archaeal flagellar protein FlaI		Miscellaneous		Archeal Flagellar
E22bin.0771	A4N5-Pool-TMA_23_NODE_229_length_55897_cov_11.475341_28	d__Archaea	Nanoarchaeota	c__Nanoarchaeia	o__Pacearchaeales	GW2011-AR1	CABMGN01	s__	K01601	ribulose-biphosphate carboxylase large chain (rubisco)	4.1.1.39	Carbon fixation	1	CBB
E22bin.0771	A4N5-Pool-TMA_23_NODE_465_length_42922_cov_11.215550_19	d__Archaea	Nanoarchaeota	c__Nanoarchaeia	o__Pacearchaeales	GW2011-AR1	CABMGN01	s__	K06881	bifunctional oligoribonuclease and PAP phosphatase	3.1.3.7	Sulfur		DSR / ASR
E22bin.0771	A4N5-Pool-TMA_23_NODE_465_length_42922_cov_11.215550_42	d__Archaea	Nanoarchaeota	c__Nanoarchaeia	o__Pacearchaeales	GW2011-AR1	CABMGN01	s__	K04564	superoxide dismutase, Fe-Mn family	1.15.1.1	Stress		ROS
E22bin.0771	A4N5-Pool-TMA_23_NODE_53026_length_2694_cov_2.624858_5	d__Archaea	Nanoarchaeota	c__Nanoarchaeia	o__Pacearchaeales	GW2011-AR1	CABMGN01	s__	K00859	dephospho-CoA kinase	2.7.1.24	Cofactors		Coenzyme A biosynthesis, pantothenate
E22bin.0771	A4N5-Pool-TMA_23_NODE_567_length_39686_cov_10.913780_36	d__Archaea	Nanoarchaeota	c__Nanoarchaeia	o__Pacearchaeales	GW2011-AR1	CABMGN01	s__	K05337	ferredoxin		ETC Complexes		Quinone related
E22bin.0771	A4N5-Pool-TMA_23_NODE_567_length_39686_cov_10.913780_37	d__Archaea	Nanoarchaeota	c__Nanoarchaeia	o__Pacearchaeales	GW2011-AR1	CABMGN01	s__	K01007	pyruvate-water dikinase	2.7.9.2	Carbon fixation		DCHB
E22bin.0771	A4N5-Pool-TMA_23_NODE_567_length_39686_cov_10.913780_37	d__Archaea	Nanoarchaeota	c__Nanoarchaeia	o__Pacearchaeales	GW2011-AR1	CABMGN01	s__	K01007	pyruvate-water dikinase	2.7.9.2	Carbon fixation		rTCA !st
E22bin.0771	A4N5-Pool-TMA_23_NODE_60_length_83571_cov_11.251916_75	d__Archaea	Nanoarchaeota	c__Nanoarchaeia	o__Pacearchaeales	GW2011-AR1	CABMGN01	s__	K00384	thioredoxin reductase (NADPH)	1.8.1.9	Stress		ROS
E22bin.0771	A4N5-Pool-TMA_23_NODE_60_length_83571_cov_11.251916_78	d__Archaea	Nanoarchaeota	c__Nanoarchaeia	o__Pacearchaeales	GW2011-AR1	CABMGN01	s__	K03671	thioredoxin		Stress		ROS
E22bin.0771	A4N5-Pool-TMA_23_NODE_634_length_38118_cov_11.200194_39	d__Archaea	Nanoarchaeota	c__Nanoarchaeia	o__Pacearchaeales	GW2011-AR1	CABMGN01	s__	K04069	pyruvate formate lyase activating enzyme	1.97.1.4	Fermentation		formate
E22bin.0771	A4N5-Pool-TMA_23_NODE_634_length_38118_cov_11.200194_44	d__Archaea	Nanoarchaeota	c__Nanoarchaeia	o__Pacearchaeales	GW2011-AR1	CABMGN01	s__	K03671	thioredoxin		Stress		ROS
E22bin.0771	A4N5-Pool-TMA_23_NODE_943_length_31861_cov_11.400050_10	d__Archaea	Nanoarchaeota	c__Nanoarchaeia	o__Pacearchaeales	GW2011-AR1	CABMGN01	s__	K00925	acetate kinase	2.7.2.1	Methanogenesis	1	Acetoclastic
E22bin.0771	A4N5-Pool-TMA_23_NODE_943_length_31861_cov_11.400050_24	d__Archaea	Nanoarchaeota	c__Nanoarchaeia	o__Pacearchaeales	GW2011-AR1	CABMGN01	s__	K00175	2-oxoglutarate/2-oxoacid ferredoxin oxidoreductase subunit beta	1.2.7.3	C metabolism		TCA-2nd
E22bin.0771	A4N5-Pool-TMA_23_NODE_943_length_31861_cov_11.400050_24	d__Archaea	Nanoarchaeota	c__Nanoarchaeia	o__Pacearchaeales	GW2011-AR1	CABMGN01	s__	K00175	2-oxoglutarate/2-oxoacid ferredoxin oxidoreductase subunit beta	1.2.7.3	Carbon fixation		rTCA !st
E22bin.0771	A4N5-Pool-TMA_23_NODE_943_length_31861_cov_11.400050_24	d__Archaea	Nanoarchaeota	c__Nanoarchaeia	o__Pacearchaeales	GW2011-AR1	CABMGN01	s__	K00175	2-oxoglutarate/2-oxoacid ferredoxin oxidoreductase subunit beta	1.2.7.3	Carbon fixation		irTCA
E22bin.0771	A4N5-Pool-TMA_23_NODE_943_length_31861_cov_11.400050_27	d__Archaea	Nanoarchaeota	c__Nanoarchaeia	o__Pacearchaeales	GW2011-AR1	CABMGN01	s__	K00174	2-oxoglutarate/2-oxoacid ferredoxin oxidoreductase subunit alpha	1.2.7.3	C metabolism		TCA-2nd
E22bin.0771	A4N5-Pool-TMA_23_NODE_943_length_31861_cov_11.400050_27	d__Archaea	Nanoarchaeota	c__Nanoarchaeia	o__Pacearchaeales	GW2011-AR1	CABMGN01	s__	K00174	2-oxoglutarate/2-oxoacid ferredoxin oxidoreductase subunit alpha	1.2.7.3	Carbon fixation		rTCA !st
E22bin.0771	A4N5-Pool-TMA_23_NODE_943_length_31861_cov_11.400050_27	d__Archaea	Nanoarchaeota	c__Nanoarchaeia	o__Pacearchaeales	GW2011-AR1	CABMGN01	s__	K00174	2-oxoglutarate/2-oxoacid ferredoxin oxidoreductase subunit alpha	1.2.7.3	Carbon fixation		irTCA
E22bin.0771	A4N5-Pool-TMA_23_NODE_960_length_31640_cov_11.599747_25	d__Archaea	Nanoarchaeota	c__Nanoarchaeia	o__Pacearchaeales	GW2011-AR1	CABMGN01	s__	K01808	ribose 5-phosphate isomerase B	5.3.1.6	Carbon fixation		CBB
E22bin.0823	A4N5-Pool-TMA_40_NODE_10047_length_8752_cov_6.279177_5	d__Archaea	EX4484-52	c__EX4484-52	o__EX4484-52	GLR71	g__	s__	K07991	archaeal preflagellin peptidase	3.4.23.52	Miscellaneous		Archeal Flagellar
E22bin.0823	A4N5-Pool-TMA_40_NODE_1088_length_29938_cov_7.046816_25	d__Archaea	EX4484-52	c__EX4484-52	o__EX4484-52	GLR71	g__	s__	K01601	ribulose-biphosphate carboxylase large chain (rubisco)	4.1.1.39	Carbon fixation	1	CBB
E22bin.0823	A4N5-Pool-TMA_40_NODE_11091_length_8169_cov_6.375647_3	d__Archaea	EX4484-52	c__EX4484-52	o__EX4484-52	GLR71	g__	s__	K02123	V/A-type H+/Na+-transporting ATPase subunit I		ETC Complexes		V/A-type ATPase
E22bin.0823	A4N5-Pool-TMA_40_NODE_11091_length_8169_cov_6.375647_8	d__Archaea	EX4484-52	c__EX4484-52	o__EX4484-52	GLR71	g__	s__	K04069	pyruvate formate lyase activating enzyme	1.97.1.4	Fermentation		formate
E22bin.0823	A4N5-Pool-TMA_40_NODE_1369_length_26955_cov_6.460520_7	d__Archaea	EX4484-52	c__EX4484-52	o__EX4484-52	GLR71	g__	s__	K07332	archaeal flagellar protein FlaI		Miscellaneous		Archeal Flagellar
E22bin.0823	A4N5-Pool-TMA_40_NODE_1369_length_26955_cov_6.460520_15	d__Archaea	EX4484-52	c__EX4484-52	o__EX4484-52	GLR71	g__	s__	K03699	magnesium and cobalt exporter, CNNM family		Transporter		Metals
E22bin.0823	A4N5-Pool-TMA_40_NODE_1369_length_26955_cov_6.460520_16	d__Archaea	EX4484-52	c__EX4484-52	o__EX4484-52	GLR71	g__	s__	K05919	superoxide reductase	1.15.1.2	Stress		ROS
E22bin.0823	A4N5-Pool-TMA_40_NODE_1369_length_26955_cov_6.460520_25	d__Archaea	EX4484-52	c__EX4484-52	o__EX4484-52	GLR71	g__	s__	K02119	V/A-type H+/Na+-transporting ATPase subunit C		ETC Complexes		V/A-type ATPase
E22bin.0823	A4N5-Pool-TMA_40_NODE_1369_length_26955_cov_6.460520_30	d__Archaea	EX4484-52	c__EX4484-52	o__EX4484-52	GLR71	g__	s__	K02124	V/A-type H+/Na+-transporting ATPase subunit K		ETC Complexes		V/A-type ATPase
E22bin.0823	A4N5-Pool-TMA_40_NODE_1500_length_25947_cov_6.869458_19	d__Archaea	EX4484-52	c__EX4484-52	o__EX4484-52	GLR71	g__	s__	K00172	pyruvate ferredoxin oxidoreductase gamma subunit	1.2.7.1	Carbon fixation		DCHB
E22bin.0823	A4N5-Pool-TMA_40_NODE_1500_length_25947_cov_6.869458_19	d__Archaea	EX4484-52	c__EX4484-52	o__EX4484-52	GLR71	g__	s__	K00172	pyruvate ferredoxin oxidoreductase gamma subunit	1.2.7.1	Carbon fixation		rTCA !st
E22bin.0823	A4N5-Pool-TMA_40_NODE_1500_length_25947_cov_6.869458_19	d__Archaea	EX4484-52	c__EX4484-52	o__EX4484-52	GLR71	g__	s__	K00172	pyruvate ferredoxin oxidoreductase gamma subunit	1.2.7.1	Carbon fixation		irTCA
E22bin.0823	A4N5-Pool-TMA_40_NODE_1500_length_25947_cov_6.869458_21	d__Archaea	EX4484-52	c__EX4484-52	o__EX4484-52	GLR71	g__	s__	K00169	pyruvate ferredoxin oxidoreductase alpha subunit	1.2.7.1	Carbon fixation		DCHB
E22bin.0823	A4N5-Pool-TMA_40_NODE_1500_length_25947_cov_6.869458_21	d__Archaea	EX4484-52	c__EX4484-52	o__EX4484-52	GLR71	g__	s__	K00169	pyruvate ferredoxin oxidoreductase alpha subunit	1.2.7.1	Carbon fixation		rTCA !st
E22bin.0823	A4N5-Pool-TMA_40_NODE_1500_length_25947_cov_6.869458_21	d__Archaea	EX4484-52	c__EX4484-52	o__EX4484-52	GLR71	g__	s__	K00169	pyruvate ferredoxin oxidoreductase alpha subunit	1.2.7.1	Carbon fixation		irTCA
E22bin.0823	A4N5-Pool-TMA_40_NODE_1777_length_23901_cov_6.024071_5	d__Archaea	EX4484-52	c__EX4484-52	o__EX4484-52	GLR71	g__	s__	K03703	excinuclease ABC subunit C		Stress		DNA repair
E22bin.0823	A4N5-Pool-TMA_40_NODE_1983_length_22645_cov_6.242984_9	d__Archaea	EX4484-52	c__EX4484-52	o__EX4484-52	GLR71	g__	s__	K03702	excinuclease ABC subunit B		Stress		DNA repair
E22bin.0823	A4N5-Pool-TMA_40_NODE_225_length_56188_cov_6.436980_8	d__Archaea	EX4484-52	c__EX4484-52	o__EX4484-52	GLR71	g__	s__	K02123	V/A-type H+/Na+-transporting ATPase subunit I		ETC Complexes		V/A-type ATPase
E22bin.0823	A4N5-Pool-TMA_40_NODE_225_length_56188_cov_6.436980_9	d__Archaea	EX4484-52	c__EX4484-52	o__EX4484-52	GLR71	g__	s__	K02124	V/A-type H+/Na+-transporting ATPase subunit K		ETC Complexes		V/A-type ATPase
E22bin.0823	A4N5-Pool-TMA_40_NODE_225_length_56188_cov_6.436980_10	d__Archaea	EX4484-52	c__EX4484-52	o__EX4484-52	GLR71	g__	s__	K02121	V/A-type H+/Na+-transporting ATPase subunit E		ETC Complexes		V/A-type ATPase
E22bin.0823	A4N5-Pool-TMA_40_NODE_225_length_56188_cov_6.436980_11	d__Archaea	EX4484-52	c__EX4484-52	o__EX4484-52	GLR71	g__	s__	K02119	V/A-type H+/Na+-transporting ATPase subunit C		ETC Complexes		V/A-type ATPase
E22bin.0823	A4N5-Pool-TMA_40_NODE_225_length_56188_cov_6.436980_12	d__Archaea	EX4484-52	c__EX4484-52	o__EX4484-52	GLR71	g__	s__	K02122	V/A-type H+/Na+-transporting ATPase subunit F		ETC Complexes		V/A-type ATPase
E22bin.0823	A4N5-Pool-TMA_40_NODE_225_length_56188_cov_6.436980_13	d__Archaea	EX4484-52	c__EX4484-52	o__EX4484-52	GLR71	g__	s__	K02117	V/A-type H+/Na+-transporting ATPase subunit A	7.1.2.2	ETC Complexes		V/A-type ATPase
E22bin.0823	A4N5-Pool-TMA_40_NODE_225_length_56188_cov_6.436980_14	d__Archaea	EX4484-52	c__EX4484-52	o__EX4484-52	GLR71	g__	s__	K02118	V/A-type H+/Na+-transporting ATPase subunit B		ETC Complexes		V/A-type ATPase
E22bin.0823	A4N5-Pool-TMA_40_NODE_225_length_56188_cov_6.436980_15	d__Archaea	EX4484-52	c__EX4484-52	o__EX4484-52	GLR71	g__	s__	K02120	V/A-type H+/Na+-transporting ATPase subunit D		ETC Complexes		V/A-type ATPase
E22bin.0823	A4N5-Pool-TMA_40_NODE_225_length_56188_cov_6.436980_33	d__Archaea	EX4484-52	c__EX4484-52	o__EX4484-52	GLR71	g__	s__	K00390	phosphoadenosine phosphosulfate reductase	1.8.4.8	Sulfur		ASR
E22bin.0823	A4N5-Pool-TMA_40_NODE_225_length_56188_cov_6.436980_44	d__Archaea	EX4484-52	c__EX4484-52	o__EX4484-52	GLR71	g__	s__	K06213	magnesium transporter		Transporter		Metals
E22bin.0823	A4N5-Pool-TMA_40_NODE_23088_length_4915_cov_5.989300_5	d__Archaea	EX4484-52	c__EX4484-52	o__EX4484-52	GLR71	g__	s__	K04069	pyruvate formate lyase activating enzyme	1.97.1.4	Fermentation		formate
E22bin.0823	A4N5-Pool-TMA_40_NODE_2356_length_20716_cov_6.259862_2	d__Archaea	EX4484-52	c__EX4484-52	o__EX4484-52	GLR71	g__	s__	K07301	cation:H+ antiporter		Stress		Osmoregulation
E22bin.0823	A4N5-Pool-TMA_40_NODE_2356_length_20716_cov_6.259862_16	d__Archaea	EX4484-52	c__EX4484-52	o__EX4484-52	GLR71	g__	s__	K03701	excinuclease ABC subunit A		Stress		DNA repair
E22bin.0823	A4N5-Pool-TMA_40_NODE_2413_length_20527_cov_6.010698_4	d__Archaea	EX4484-52	c__EX4484-52	o__EX4484-52	GLR71	g__	s__	K03671	thioredoxin		Stress		ROS
E22bin.0823	A4N5-Pool-TMA_40_NODE_2413_length_20527_cov_6.010698_5	d__Archaea	EX4484-52	c__EX4484-52	o__EX4484-52	GLR71	g__	s__	K00384	thioredoxin reductase (NADPH)	1.8.1.9	Stress		ROS
E22bin.0823	A4N5-Pool-TMA_40_NODE_4229_length_15079_cov_5.436701_2	d__Archaea	EX4484-52	c__EX4484-52	o__EX4484-52	GLR71	g__	s__	K00027	malate dehydrogenase (oxaloacetate-decarboxylating)	1.1.1.38	C metabolism		Pyruvate metabolism
E22bin.0823	A4N5-Pool-TMA_40_NODE_438_length_44014_cov_6.332264_5	d__Archaea	EX4484-52	c__EX4484-52	o__EX4484-52	GLR71	g__	s__	K14088	ech hydrogenase subunit C		Electron transfer	1	membrane
E22bin.0823	A4N5-Pool-TMA_40_NODE_438_length_44014_cov_6.332264_10	d__Archaea	EX4484-52	c__EX4484-52	o__EX4484-52	GLR71	g__	s__	K14091	ech hydrogenase subunit F		Electron transfer	1	membrane
E22bin.0823	A4N5-Pool-TMA_40_NODE_438_length_44014_cov_6.332264_11	d__Archaea	EX4484-52	c__EX4484-52	o__EX4484-52	GLR71	g__	s__	K08315	hydrogenase 3 maturation protease	3.4.23.51	Electron transfer		hydrogenase
E22bin.0823	A4N5-Pool-TMA_40_NODE_438_length_44014_cov_6.332264_12	d__Archaea	EX4484-52	c__EX4484-52	o__EX4484-52	GLR71	g__	s__	K04651	hydrogenase nickel incorporation protein HypA/HybF		Stress		Detox
E22bin.0823	A4N5-Pool-TMA_40_NODE_438_length_44014_cov_6.332264_32	d__Archaea	EX4484-52	c__EX4484-52	o__EX4484-52	GLR71	g__	s__	K01007	pyruvate-water dikinase	2.7.9.2	Carbon fixation		DCHB
E22bin.0823	A4N5-Pool-TMA_40_NODE_438_length_44014_cov_6.332264_32	d__Archaea	EX4484-52	c__EX4484-52	o__EX4484-52	GLR71	g__	s__	K01007	pyruvate-water dikinase	2.7.9.2	Carbon fixation		rTCA !st
E22bin.0823	A4N5-Pool-TMA_40_NODE_438_length_44014_cov_6.332264_33	d__Archaea	EX4484-52	c__EX4484-52	o__EX4484-52	GLR71	g__	s__	K01624	fructose-biphosphate aldolase, class II	4.2.1.13	Carbon fixation		CBB
E22bin.0823	A4N5-Pool-TMA_40_NODE_438_length_44014_cov_6.332264_34	d__Archaea	EX4484-52	c__EX4484-52	o__EX4484-52	GLR71	g__	s__	K04069	pyruvate formate lyase activating enzyme	1.97.1.4	Fermentation		formate
E22bin.0823	A4N5-Pool-TMA_40_NODE_438_length_44014_cov_6.332264_44	d__Archaea	EX4484-52	c__EX4484-52	o__EX4484-52	GLR71	g__	s__	K07332	archaeal flagellar protein FlaI		Miscellaneous		Archeal Flagellar
E22bin.0823	A4N5-Pool-TMA_40_NODE_438_length_44014_cov_6.332264_46	d__Archaea	EX4484-52	c__EX4484-52	o__EX4484-52	GLR71	g__	s__	K07333	archaeal flagellar protein FlaJ		Miscellaneous		Archeal Flagellar
E22bin.0823	A4N5-Pool-TMA_40_NODE_5010_length_13704_cov_6.234523_8	d__Archaea	EX4484-52	c__EX4484-52	o__EX4484-52	GLR71	g__	s__	K07333	archaeal flagellar protein FlaJ		Miscellaneous		Archeal Flagellar
E22bin.0823	A4N5-Pool-TMA_40_NODE_5010_length_13704_cov_6.234523_9	d__Archaea	EX4484-52	c__EX4484-52	o__EX4484-52	GLR71	g__	s__	K07333	archaeal flagellar protein FlaJ		Miscellaneous		Archeal Flagellar
E22bin.0823	A4N5-Pool-TMA_40_NODE_5010_length_13704_cov_6.234523_10	d__Archaea	EX4484-52	c__EX4484-52	o__EX4484-52	GLR71	g__	s__	K07332	archaeal flagellar protein FlaI		Miscellaneous		Archeal Flagellar
E22bin.0823	A4N5-Pool-TMA_40_NODE_5654_length_12707_cov_6.848166_5	d__Archaea	EX4484-52	c__EX4484-52	o__EX4484-52	GLR71	g__	s__	K03671	thioredoxin		Stress		ROS
E22bin.0823	A4N5-Pool-TMA_40_NODE_5654_length_12707_cov_6.848166_6	d__Archaea	EX4484-52	c__EX4484-52	o__EX4484-52	GLR71	g__	s__	K00230	menaquinone-dependent protoporphyrinogen oxidase	1.3.5.3	ETC Complexes		Quinone related
E22bin.0823	A4N5-Pool-TMA_40_NODE_5654_length_12707_cov_6.848166_13	d__Archaea	EX4484-52	c__EX4484-52	o__EX4484-52	GLR71	g__	s__	K01673	carbonic anhydrase		Nitrogen		N related
E22bin.0823	A4N5-Pool-TMA_40_NODE_894_length_32744_cov_6.528435_12	d__Archaea	EX4484-52	c__EX4484-52	o__EX4484-52	GLR71	g__	s__	K07333	archaeal flagellar protein FlaJ		Miscellaneous		Archeal Flagellar
E22bin.0823	A4N5-Pool-TMA_40_NODE_894_length_32744_cov_6.528435_13	d__Archaea	EX4484-52	c__EX4484-52	o__EX4484-52	GLR71	g__	s__	K07333	archaeal flagellar protein FlaJ		Miscellaneous		Archeal Flagellar
E22bin.0823	A4N5-Pool-TMA_40_NODE_894_length_32744_cov_6.528435_14	d__Archaea	EX4484-52	c__EX4484-52	o__EX4484-52	GLR71	g__	s__	K07332	archaeal flagellar protein FlaI		Miscellaneous		Archeal Flagellar
E22bin.0823	A4N5-Pool-TMA_40_NODE_9032_length_9369_cov_7.250483_2	d__Archaea	EX4484-52	c__EX4484-52	o__EX4484-52	GLR71	g__	s__	K04656	hydrogenase maturation protein HypF		Stress		Detox
E22bin.0823	A4N5-Pool-TMA_40_NODE_9032_length_9369_cov_7.250483_3	d__Archaea	EX4484-52	c__EX4484-52	o__EX4484-52	GLR71	g__	s__	K04655	hydrogenase expression/formation protein HypE		Stress		Detox
E22bin.0823	A4N5-Pool-TMA_40_NODE_9032_length_9369_cov_7.250483_4	d__Archaea	EX4484-52	c__EX4484-52	o__EX4484-52	GLR71	g__	s__	K04654	hydrogenase expression/formation protein HypD		Stress		Detox
E22bin.0823	A4N5-Pool-TMA_40_NODE_9032_length_9369_cov_7.250483_5	d__Archaea	EX4484-52	c__EX4484-52	o__EX4484-52	GLR71	g__	s__	K04653	hydrogenase expression/formation protein HypC		Stress		Detox
E22bin.1469	A5-Pool-H2-CO2-TMA_8_NODE_101_length_61089_cov_172.678835_4	d__Archaea	Halobacteriota	c__Methanosarcinia	o__Methanosarcinales	Methanosarcinaceae	Methanohalophilus	s__	K03325	arsenite transporter		Transporter		Metals
E22bin.1469	A5-Pool-H2-CO2-TMA_8_NODE_101_length_61089_cov_172.678835_5	d__Archaea	Halobacteriota	c__Methanosarcinia	o__Methanosarcinales	Methanosarcinaceae	Methanohalophilus	s__	K01677	fumarate hydratase subunit alpha	4.2.1.2	Carbon fixation		DCHB
E22bin.1469	A5-Pool-H2-CO2-TMA_8_NODE_101_length_61089_cov_172.678835_5	d__Archaea	Halobacteriota	c__Methanosarcinia	o__Methanosarcinales	Methanosarcinaceae	Methanohalophilus	s__	K01677	fumarate hydratase subunit alpha	4.2.1.2	C metabolism		TCA-2nd
E22bin.1469	A5-Pool-H2-CO2-TMA_8_NODE_101_length_61089_cov_172.678835_5	d__Archaea	Halobacteriota	c__Methanosarcinia	o__Methanosarcinales	Methanosarcinaceae	Methanohalophilus	s__	K01677	fumarate hydratase subunit alpha	4.2.1.2	Carbon fixation		rTCA !st
E22bin.1469	A5-Pool-H2-CO2-TMA_8_NODE_101_length_61089_cov_172.678835_5	d__Archaea	Halobacteriota	c__Methanosarcinia	o__Methanosarcinales	Methanosarcinaceae	Methanohalophilus	s__	K01677	fumarate hydratase subunit alpha	4.2.1.2	Carbon fixation		irTCA
E22bin.1469	A5-Pool-H2-CO2-TMA_8_NODE_101_length_61089_cov_172.678835_6	d__Archaea	Halobacteriota	c__Methanosarcinia	o__Methanosarcinales	Methanosarcinaceae	Methanohalophilus	s__	K01678	fumarate hydratase subunit beta	4.2.1.2	Carbon fixation		DCHB
E22bin.1469	A5-Pool-H2-CO2-TMA_8_NODE_101_length_61089_cov_172.678835_6	d__Archaea	Halobacteriota	c__Methanosarcinia	o__Methanosarcinales	Methanosarcinaceae	Methanohalophilus	s__	K01678	fumarate hydratase subunit beta	4.2.1.2	C metabolism		TCA-2nd
E22bin.1469	A5-Pool-H2-CO2-TMA_8_NODE_101_length_61089_cov_172.678835_6	d__Archaea	Halobacteriota	c__Methanosarcinia	o__Methanosarcinales	Methanosarcinaceae	Methanohalophilus	s__	K01678	fumarate hydratase subunit beta	4.2.1.2	Carbon fixation		rTCA !st
E22bin.1469	A5-Pool-H2-CO2-TMA_8_NODE_101_length_61089_cov_172.678835_6	d__Archaea	Halobacteriota	c__Methanosarcinia	o__Methanosarcinales	Methanosarcinaceae	Methanohalophilus	s__	K01678	fumarate hydratase subunit beta	4.2.1.2	Carbon fixation		irTCA
E22bin.1469	A5-Pool-H2-CO2-TMA_8_NODE_101_length_61089_cov_172.678835_12	d__Archaea	Halobacteriota	c__Methanosarcinia	o__Methanosarcinales	Methanosarcinaceae	Methanohalophilus	s__	K02379	FdhD protein		Electron transfer		hydrogenase
E22bin.1469	A5-Pool-H2-CO2-TMA_8_NODE_101_length_61089_cov_172.678835_13	d__Archaea	Halobacteriota	c__Methanosarcinia	o__Methanosarcinales	Methanosarcinaceae	Methanohalophilus	s__	K00201	formylmethanofuran dehydrogenase subunit B	1.2.7.12	Methanogenesis	1	Archaeal-WLP
E22bin.1469	A5-Pool-H2-CO2-TMA_8_NODE_101_length_61089_cov_172.678835_14	d__Archaea	Halobacteriota	c__Methanosarcinia	o__Methanosarcinales	Methanosarcinaceae	Methanohalophilus	s__	K00203	formylmethanofuran dehydrogenase subunit D	1.2.7.12	Methanogenesis	1	Archaeal-WLP
E22bin.1469	A5-Pool-H2-CO2-TMA_8_NODE_101_length_61089_cov_172.678835_15	d__Archaea	Halobacteriota	c__Methanosarcinia	o__Methanosarcinales	Methanosarcinaceae	Methanohalophilus	s__	K00202	formylmethanofuran dehydrogenase subunit C	1.2.7.12	Methanogenesis	1	Archaeal-WLP
E22bin.1469	A5-Pool-H2-CO2-TMA_8_NODE_101_length_61089_cov_172.678835_16	d__Archaea	Halobacteriota	c__Methanosarcinia	o__Methanosarcinales	Methanosarcinaceae	Methanohalophilus	s__	K00200	formylmethanofuran dehydrogenase subunit A	1.2.7.12	Methanogenesis	1	Archaeal-WLP
E22bin.1469	A5-Pool-H2-CO2-TMA_8_NODE_101_length_61089_cov_172.678835_17	d__Archaea	Halobacteriota	c__Methanosarcinia	o__Methanosarcinales	Methanosarcinaceae	Methanohalophilus	s__	K00205	4Fe-4S ferredoxin		Methanogenesis	1	Archaeal-WLP
E22bin.1469	A5-Pool-H2-CO2-TMA_8_NODE_101_length_61089_cov_172.678835_18	d__Archaea	Halobacteriota	c__Methanosarcinia	o__Methanosarcinales	Methanosarcinaceae	Methanohalophilus	s__	K11261	formylmethanofuran dehydrogenase subunit E	1.2.7.12	Methanogenesis	1	Archaeal-WLP
E22bin.1469	A5-Pool-H2-CO2-TMA_8_NODE_101_length_61089_cov_172.678835_31	d__Archaea	Halobacteriota	c__Methanosarcinia	o__Methanosarcinales	Methanosarcinaceae	Methanohalophilus	s__	K23976	L-aspartate semialdehyde sulfurtransferase ferredoxin		ETC Complexes		Quinone related
E22bin.1469	A5-Pool-H2-CO2-TMA_8_NODE_101_length_61089_cov_172.678835_51	d__Archaea	Halobacteriota	c__Methanosarcinia	o__Methanosarcinales	Methanosarcinaceae	Methanohalophilus	s__	K00024	malate dehydrogenase	1.1.1.37	Carbon fixation		DCHB
E22bin.1469	A5-Pool-H2-CO2-TMA_8_NODE_101_length_61089_cov_172.678835_51	d__Archaea	Halobacteriota	c__Methanosarcinia	o__Methanosarcinales	Methanosarcinaceae	Methanohalophilus	s__	K00024	malate dehydrogenase	1.1.1.37	C metabolism		TCA-2nd
E22bin.1469	A5-Pool-H2-CO2-TMA_8_NODE_101_length_61089_cov_172.678835_51	d__Archaea	Halobacteriota	c__Methanosarcinia	o__Methanosarcinales	Methanosarcinaceae	Methanohalophilus	s__	K00024	malate dehydrogenase	1.1.1.37	Carbon fixation		rTCA !st
E22bin.1469	A5-Pool-H2-CO2-TMA_8_NODE_101_length_61089_cov_172.678835_51	d__Archaea	Halobacteriota	c__Methanosarcinia	o__Methanosarcinales	Methanosarcinaceae	Methanohalophilus	s__	K00024	malate dehydrogenase	1.1.1.37	Carbon fixation		irTCA
E22bin.1469	A5-Pool-H2-CO2-TMA_8_NODE_101_length_61089_cov_172.678835_51	d__Archaea	Halobacteriota	c__Methanosarcinia	o__Methanosarcinales	Methanosarcinaceae	Methanohalophilus	s__	K00024	malate dehydrogenase	1.1.1.37	Carbon fixation		Glyoxilate cycle
E22bin.1469	A5-Pool-H2-CO2-TMA_8_NODE_101_length_61089_cov_172.678835_61	d__Archaea	Halobacteriota	c__Methanosarcinia	o__Methanosarcinales	Methanosarcinaceae	Methanohalophilus	s__	K06987	uncharacterized protein		Miscellaneous		Nitrogen storage
E22bin.1469	A5-Pool-H2-CO2-TMA_8_NODE_1036_length_25262_cov_177.668306_6	d__Archaea	Halobacteriota	c__Methanosarcinia	o__Methanosarcinales	Methanosarcinaceae	Methanohalophilus	s__	K09735	GTP-dependent dephospho-CoA kinase	2.7.1.237	Cofactors		Coenzyme A biosynthesis, archaea
E22bin.1469	A5-Pool-H2-CO2-TMA_8_NODE_1036_length_25262_cov_177.668306_20	d__Archaea	Halobacteriota	c__Methanosarcinia	o__Methanosarcinales	Methanosarcinaceae	Methanohalophilus	s__	K01681	aconitate hydratase	4.2.1.3	C metabolism		TCA-1st
E22bin.1469	A5-Pool-H2-CO2-TMA_8_NODE_1036_length_25262_cov_177.668306_20	d__Archaea	Halobacteriota	c__Methanosarcinia	o__Methanosarcinales	Methanosarcinaceae	Methanohalophilus	s__	K01681	aconitate hydratase	4.2.1.3	Carbon fixation		rTCA 2nd
E22bin.1469	A5-Pool-H2-CO2-TMA_8_NODE_1036_length_25262_cov_177.668306_20	d__Archaea	Halobacteriota	c__Methanosarcinia	o__Methanosarcinales	Methanosarcinaceae	Methanohalophilus	s__	K01681	aconitate hydratase	4.2.1.3	Carbon fixation		Glyoxilate cycle
E22bin.1469	A5-Pool-H2-CO2-TMA_8_NODE_1036_length_25262_cov_177.668306_22	d__Archaea	Halobacteriota	c__Methanosarcinia	o__Methanosarcinales	Methanosarcinaceae	Methanohalophilus	s__	K00027	malate dehydrogenase (oxaloacetate-decarboxylating)	1.1.1.38	C metabolism		Pyruvate metabolism
E22bin.1469	A5-Pool-H2-CO2-TMA_8_NODE_1036_length_25262_cov_177.668306_23	d__Archaea	Halobacteriota	c__Methanosarcinia	o__Methanosarcinales	Methanosarcinaceae	Methanohalophilus	s__	K00385	anaerobic sulfite reductase subunit C		Sulfur		ASR
E22bin.1469	A5-Pool-H2-CO2-TMA_8_NODE_10370_length_6732_cov_167.732215_3	d__Archaea	Halobacteriota	c__Methanosarcinia	o__Methanosarcinales	Methanosarcinaceae	Methanohalophilus	s__	K00575	chemotaxis protein methyltransferase CheR	2.1.1.80	Miscellaneous		Chemotaxis
E22bin.1469	A5-Pool-H2-CO2-TMA_8_NODE_10370_length_6732_cov_167.732215_4	d__Archaea	Halobacteriota	c__Methanosarcinia	o__Methanosarcinales	Methanosarcinaceae	Methanohalophilus	s__	K03411	chemotaxis protein CheD	3.5.1.44	Miscellaneous		Chemotaxis
E22bin.1469	A5-Pool-H2-CO2-TMA_8_NODE_10370_length_6732_cov_167.732215_5	d__Archaea	Halobacteriota	c__Methanosarcinia	o__Methanosarcinales	Methanosarcinaceae	Methanohalophilus	s__	K03410	chemotaxis protein CheC		Miscellaneous		Chemotaxis
E22bin.1469	A5-Pool-H2-CO2-TMA_8_NODE_10370_length_6732_cov_167.732215_6	d__Archaea	Halobacteriota	c__Methanosarcinia	o__Methanosarcinales	Methanosarcinaceae	Methanohalophilus	s__	K03407	two-component system, chemotaxis family, sensor kinase CheA	2.7.13.3	Miscellaneous		Chemotaxis
E22bin.1469	A5-Pool-H2-CO2-TMA_8_NODE_1057_length_25036_cov_178.015852_2	d__Archaea	Halobacteriota	c__Methanosarcinia	o__Methanosarcinales	Methanosarcinaceae	Methanohalophilus	s__	K22165	F420H2 dehydrogenase subunit J	1.5.98.3	Electron transfer		membrane
E22bin.1469	A5-Pool-H2-CO2-TMA_8_NODE_1057_length_25036_cov_178.015852_4	d__Archaea	Halobacteriota	c__Methanosarcinia	o__Methanosarcinales	Methanosarcinaceae	Methanohalophilus	s__	K22166	F420H2 dehydrogenase subunit K	1.5.98.3	Electron transfer		membrane
E22bin.1469	A5-Pool-H2-CO2-TMA_8_NODE_1057_length_25036_cov_178.015852_5	d__Archaea	Halobacteriota	c__Methanosarcinia	o__Methanosarcinales	Methanosarcinaceae	Methanohalophilus	s__	K22167	F420H2 dehydrogenase subunit L	1.5.98.3	Electron transfer		membrane
E22bin.1469	A5-Pool-H2-CO2-TMA_8_NODE_1057_length_25036_cov_178.015852_6	d__Archaea	Halobacteriota	c__Methanosarcinia	o__Methanosarcinales	Methanosarcinaceae	Methanohalophilus	s__	K22168	F420H2 dehydrogenase subunit M	1.5.98.3	Electron transfer		membrane
E22bin.1469	A5-Pool-H2-CO2-TMA_8_NODE_1057_length_25036_cov_178.015852_7	d__Archaea	Halobacteriota	c__Methanosarcinia	o__Methanosarcinales	Methanosarcinaceae	Methanohalophilus	s__	K22169	F420H2 dehydrogenase subunit N	1.5.98.3	Electron transfer		membrane
E22bin.1469	A5-Pool-H2-CO2-TMA_8_NODE_1057_length_25036_cov_178.015852_8	d__Archaea	Halobacteriota	c__Methanosarcinia	o__Methanosarcinales	Methanosarcinaceae	Methanohalophilus	s__	K22170	F420H2 dehydrogenase subunit O	1.5.98.3	Electron transfer		membrane
E22bin.1469	A5-Pool-H2-CO2-TMA_8_NODE_1057_length_25036_cov_178.015852_17	d__Archaea	Halobacteriota	c__Methanosarcinia	o__Methanosarcinales	Methanosarcinaceae	Methanohalophilus	s__	K22083	methylamine---glutamate N-methyltransferase subunit C	2.1.1.21	Methylotrophy		Methyl-N
E22bin.1469	A5-Pool-H2-CO2-TMA_8_NODE_10998_length_6471_cov_185.579021_2	d__Archaea	Halobacteriota	c__Methanosarcinia	o__Methanosarcinales	Methanosarcinaceae	Methanohalophilus	s__	K11212	LPPG:FO 2-phospho-L-lactate transferase	2.7.8.28	Cofactors		F420 biosynthesis, archaea
E22bin.1469	A5-Pool-H2-CO2-TMA_8_NODE_11060_length_6449_cov_123.658899_4	d__Archaea	Halobacteriota	c__Methanosarcinia	o__Methanosarcinales	Methanosarcinaceae	Methanohalophilus	s__	K07333	archaeal flagellar protein FlaJ		Miscellaneous		Archeal Flagellar
E22bin.1469	A5-Pool-H2-CO2-TMA_8_NODE_11060_length_6449_cov_123.658899_5	d__Archaea	Halobacteriota	c__Methanosarcinia	o__Methanosarcinales	Methanosarcinaceae	Methanohalophilus	s__	K07333	archaeal flagellar protein FlaJ		Miscellaneous		Archeal Flagellar
E22bin.1469	A5-Pool-H2-CO2-TMA_8_NODE_11060_length_6449_cov_123.658899_6	d__Archaea	Halobacteriota	c__Methanosarcinia	o__Methanosarcinales	Methanosarcinaceae	Methanohalophilus	s__	K07332	archaeal flagellar protein FlaI		Miscellaneous		Archeal Flagellar
E22bin.1469	A5-Pool-H2-CO2-TMA_8_NODE_1106_length_24499_cov_176.625225_12	d__Archaea	Halobacteriota	c__Methanosarcinia	o__Methanosarcinales	Methanosarcinaceae	Methanohalophilus	s__	K07991	archaeal preflagellin peptidase	3.4.23.52	Miscellaneous		Archeal Flagellar
E22bin.1469	A5-Pool-H2-CO2-TMA_8_NODE_1204_length_23566_cov_179.248054_4	d__Archaea	Halobacteriota	c__Methanosarcinia	o__Methanosarcinales	Methanosarcinaceae	Methanohalophilus	s__	K06034	sulfopyruvate decarboxylase subunit alpha	4.1.1.79	Cofactors		Coenzyme M biosynthesis
E22bin.1469	A5-Pool-H2-CO2-TMA_8_NODE_1204_length_23566_cov_179.248054_8	d__Archaea	Halobacteriota	c__Methanosarcinia	o__Methanosarcinales	Methanosarcinaceae	Methanohalophilus	s__	K14082	[methyl-Co(III) methylamine-specific corrinoid protein]:coenzyme M methyltransferase	2.1.1.247	Methylotrophy	1	Methyl-N
E22bin.1469	A5-Pool-H2-CO2-TMA_8_NODE_1204_length_23566_cov_179.248054_8	d__Archaea	Halobacteriota	c__Methanosarcinia	o__Methanosarcinales	Methanosarcinaceae	Methanohalophilus	s__	K14082	[methyl-Co(III) methylamine-specific corrinoid protein]:coenzyme M methyltransferase	2.1.1.247	Methylotrophy	1	Methyl-N
E22bin.1469	A5-Pool-H2-CO2-TMA_8_NODE_1204_length_23566_cov_179.248054_8	d__Archaea	Halobacteriota	c__Methanosarcinia	o__Methanosarcinales	Methanosarcinaceae	Methanohalophilus	s__	K14082	[methyl-Co(III) methylamine-specific corrinoid protein]:coenzyme M methyltransferase	2.1.1.247	Methylotrophy	1	Methyl-N
E22bin.1469	A5-Pool-H2-CO2-TMA_8_NODE_12343_length_6013_cov_197.652904_2	d__Archaea	Halobacteriota	c__Methanosarcinia	o__Methanosarcinales	Methanosarcinaceae	Methanohalophilus	s__	K03412	two-component system, chemotaxis family, protein-glutamate methylesterase/glutaminase	3.1.1.61	Miscellaneous		Chemotaxis
E22bin.1469	A5-Pool-H2-CO2-TMA_8_NODE_12343_length_6013_cov_197.652904_3	d__Archaea	Halobacteriota	c__Methanosarcinia	o__Methanosarcinales	Methanosarcinaceae	Methanohalophilus	s__	K03413	two-component system, chemotaxis family, chemotaxis protein CheY		Miscellaneous		Chemotaxis
E22bin.1469	A5-Pool-H2-CO2-TMA_8_NODE_12343_length_6013_cov_197.652904_4	d__Archaea	Halobacteriota	c__Methanosarcinia	o__Methanosarcinales	Methanosarcinaceae	Methanohalophilus	s__	K09156	taxis protein CheF		Miscellaneous		Chemotaxis
E22bin.1469	A5-Pool-H2-CO2-TMA_8_NODE_12343_length_6013_cov_197.652904_5	d__Archaea	Halobacteriota	c__Methanosarcinia	o__Methanosarcinales	Methanosarcinaceae	Methanohalophilus	s__	K03408	purine-binding chemotaxis protein CheW		Miscellaneous		Chemotaxis
E22bin.1469	A5-Pool-H2-CO2-TMA_8_NODE_12343_length_6013_cov_197.652904_6	d__Archaea	Halobacteriota	c__Methanosarcinia	o__Methanosarcinales	Methanosarcinaceae	Methanohalophilus	s__	K03406	methyl-accepting chemotaxis protein		Miscellaneous		Chemotaxis
E22bin.1469	A5-Pool-H2-CO2-TMA_8_NODE_12488_length_5963_cov_177.388795_4	d__Archaea	Halobacteriota	c__Methanosarcinia	o__Methanosarcinales	Methanosarcinaceae	Methanohalophilus	s__	K05919	superoxide reductase	1.15.1.2	Stress		ROS
E22bin.1469	A5-Pool-H2-CO2-TMA_8_NODE_1516_length_20974_cov_180.489985_5	d__Archaea	Halobacteriota	c__Methanosarcinia	o__Methanosarcinales	Methanosarcinaceae	Methanohalophilus	s__	K02002	glycine betaine/proline transport system substrate-binding protein		Transporter		Betaine / Glycine
E22bin.1469	A5-Pool-H2-CO2-TMA_8_NODE_1516_length_20974_cov_180.489985_6	d__Archaea	Halobacteriota	c__Methanosarcinia	o__Methanosarcinales	Methanosarcinaceae	Methanohalophilus	s__	K02002	glycine betaine/proline transport system substrate-binding protein		Transporter		Betaine / Glycine
E22bin.1469	A5-Pool-H2-CO2-TMA_8_NODE_1516_length_20974_cov_180.489985_7	d__Archaea	Halobacteriota	c__Methanosarcinia	o__Methanosarcinales	Methanosarcinaceae	Methanohalophilus	s__	K02002	glycine betaine/proline transport system substrate-binding protein		Transporter		Betaine / Glycine
E22bin.1469	A5-Pool-H2-CO2-TMA_8_NODE_1516_length_20974_cov_180.489985_8	d__Archaea	Halobacteriota	c__Methanosarcinia	o__Methanosarcinales	Methanosarcinaceae	Methanohalophilus	s__	K02001	glycine betaine/proline transport system permease protein		Transporter		Betaine / Glycine
E22bin.1469	A5-Pool-H2-CO2-TMA_8_NODE_1516_length_20974_cov_180.489985_9	d__Archaea	Halobacteriota	c__Methanosarcinia	o__Methanosarcinales	Methanosarcinaceae	Methanohalophilus	s__	K02000	glycine betaine/proline transport system ATP-binding protein	7.6.2.9	Transporter		Betaine / Glycine
E22bin.1469	A5-Pool-H2-CO2-TMA_8_NODE_1516_length_20974_cov_180.489985_21	d__Archaea	Halobacteriota	c__Methanosarcinia	o__Methanosarcinales	Methanosarcinaceae	Methanohalophilus	s__	K00172	pyruvate ferredoxin oxidoreductase gamma subunit	1.2.7.1	Carbon fixation		DCHB
E22bin.1469	A5-Pool-H2-CO2-TMA_8_NODE_1516_length_20974_cov_180.489985_21	d__Archaea	Halobacteriota	c__Methanosarcinia	o__Methanosarcinales	Methanosarcinaceae	Methanohalophilus	s__	K00172	pyruvate ferredoxin oxidoreductase gamma subunit	1.2.7.1	Carbon fixation		rTCA !st
E22bin.1469	A5-Pool-H2-CO2-TMA_8_NODE_1516_length_20974_cov_180.489985_21	d__Archaea	Halobacteriota	c__Methanosarcinia	o__Methanosarcinales	Methanosarcinaceae	Methanohalophilus	s__	K00172	pyruvate ferredoxin oxidoreductase gamma subunit	1.2.7.1	Carbon fixation		irTCA
E22bin.1469	A5-Pool-H2-CO2-TMA_8_NODE_1516_length_20974_cov_180.489985_22	d__Archaea	Halobacteriota	c__Methanosarcinia	o__Methanosarcinales	Methanosarcinaceae	Methanohalophilus	s__	K00171	pyruvate ferredoxin oxidoreductase delta subunit	1.2.7.1	Carbon fixation		DCHB
E22bin.1469	A5-Pool-H2-CO2-TMA_8_NODE_1516_length_20974_cov_180.489985_22	d__Archaea	Halobacteriota	c__Methanosarcinia	o__Methanosarcinales	Methanosarcinaceae	Methanohalophilus	s__	K00171	pyruvate ferredoxin oxidoreductase delta subunit	1.2.7.1	Carbon fixation		rTCA !st
E22bin.1469	A5-Pool-H2-CO2-TMA_8_NODE_1516_length_20974_cov_180.489985_22	d__Archaea	Halobacteriota	c__Methanosarcinia	o__Methanosarcinales	Methanosarcinaceae	Methanohalophilus	s__	K00171	pyruvate ferredoxin oxidoreductase delta subunit	1.2.7.1	Carbon fixation		irTCA
E22bin.1469	A5-Pool-H2-CO2-TMA_8_NODE_1516_length_20974_cov_180.489985_23	d__Archaea	Halobacteriota	c__Methanosarcinia	o__Methanosarcinales	Methanosarcinaceae	Methanohalophilus	s__	K00169	pyruvate ferredoxin oxidoreductase alpha subunit	1.2.7.1	Carbon fixation		DCHB
E22bin.1469	A5-Pool-H2-CO2-TMA_8_NODE_1516_length_20974_cov_180.489985_23	d__Archaea	Halobacteriota	c__Methanosarcinia	o__Methanosarcinales	Methanosarcinaceae	Methanohalophilus	s__	K00169	pyruvate ferredoxin oxidoreductase alpha subunit	1.2.7.1	Carbon fixation		rTCA !st
E22bin.1469	A5-Pool-H2-CO2-TMA_8_NODE_1516_length_20974_cov_180.489985_23	d__Archaea	Halobacteriota	c__Methanosarcinia	o__Methanosarcinales	Methanosarcinaceae	Methanohalophilus	s__	K00169	pyruvate ferredoxin oxidoreductase alpha subunit	1.2.7.1	Carbon fixation		irTCA
E22bin.1469	A5-Pool-H2-CO2-TMA_8_NODE_1516_length_20974_cov_180.489985_24	d__Archaea	Halobacteriota	c__Methanosarcinia	o__Methanosarcinales	Methanosarcinaceae	Methanohalophilus	s__	K00170	pyruvate ferredoxin oxidoreductase beta subunit	1.2.7.1	Carbon fixation		DCHB
E22bin.1469	A5-Pool-H2-CO2-TMA_8_NODE_1516_length_20974_cov_180.489985_24	d__Archaea	Halobacteriota	c__Methanosarcinia	o__Methanosarcinales	Methanosarcinaceae	Methanohalophilus	s__	K00170	pyruvate ferredoxin oxidoreductase beta subunit	1.2.7.1	Carbon fixation		rTCA !st
E22bin.1469	A5-Pool-H2-CO2-TMA_8_NODE_1516_length_20974_cov_180.489985_24	d__Archaea	Halobacteriota	c__Methanosarcinia	o__Methanosarcinales	Methanosarcinaceae	Methanohalophilus	s__	K00170	pyruvate ferredoxin oxidoreductase beta subunit	1.2.7.1	Carbon fixation		irTCA
E22bin.1469	A5-Pool-H2-CO2-TMA_8_NODE_15917_length_5098_cov_178.892524_1	d__Archaea	Halobacteriota	c__Methanosarcinia	o__Methanosarcinales	Methanosarcinaceae	Methanohalophilus	s__	K03498	trk/ktr system potassium uptake protein		Transporter		Betaine / Glycine
E22bin.1469	A5-Pool-H2-CO2-TMA_8_NODE_17851_length_4734_cov_180.512503_1	d__Archaea	Halobacteriota	c__Methanosarcinia	o__Methanosarcinales	Methanosarcinaceae	Methanohalophilus	s__	K03701	excinuclease ABC subunit A		Stress		DNA repair
E22bin.1469	A5-Pool-H2-CO2-TMA_8_NODE_17851_length_4734_cov_180.512503_3	d__Archaea	Halobacteriota	c__Methanosarcinia	o__Methanosarcinales	Methanosarcinaceae	Methanohalophilus	s__	K11261	formylmethanofuran dehydrogenase subunit E	1.2.7.12	Methanogenesis	1	Archaeal-WLP
E22bin.1469	A5-Pool-H2-CO2-TMA_8_NODE_17878_length_4729_cov_169.902653_1	d__Archaea	Halobacteriota	c__Methanosarcinia	o__Methanosarcinales	Methanosarcinaceae	Methanohalophilus	s__	K04759	ferrous iron transport protein B		Transporter		Metals
E22bin.1469	A5-Pool-H2-CO2-TMA_8_NODE_1787_length_19292_cov_173.754847_4	d__Archaea	Halobacteriota	c__Methanosarcinia	o__Methanosarcinales	Methanosarcinaceae	Methanohalophilus	s__	K05845	osmoprotectant transport system substrate-binding protein		Stress		Osmoregulation
E22bin.1469	A5-Pool-H2-CO2-TMA_8_NODE_1787_length_19292_cov_173.754847_5	d__Archaea	Halobacteriota	c__Methanosarcinia	o__Methanosarcinales	Methanosarcinaceae	Methanohalophilus	s__	K05847	osmoprotectant transport system ATP-binding protein	7.6.2.9	Stress		Osmoregulation
E22bin.1469	A5-Pool-H2-CO2-TMA_8_NODE_1787_length_19292_cov_173.754847_6	d__Archaea	Halobacteriota	c__Methanosarcinia	o__Methanosarcinales	Methanosarcinaceae	Methanohalophilus	s__	K05846	osmoprotectant transport system permease protein		Stress		Osmoregulation
E22bin.1469	A5-Pool-H2-CO2-TMA_8_NODE_1787_length_19292_cov_173.754847_7	d__Archaea	Halobacteriota	c__Methanosarcinia	o__Methanosarcinales	Methanosarcinaceae	Methanohalophilus	s__	K05846	osmoprotectant transport system permease protein		Stress		Osmoregulation
E22bin.1469	A5-Pool-H2-CO2-TMA_8_NODE_19184_length_4523_cov_75.399284_1	d__Archaea	Halobacteriota	c__Methanosarcinia	o__Methanosarcinales	Methanosarcinaceae	Methanohalophilus	s__	K02230	Cytochrome o ubiquinol oxidase		ETC Complexes		Cytochrome o ubiquinol oxidase
E22bin.1469	A5-Pool-H2-CO2-TMA_8_NODE_19_length_104301_cov_175.207077_24	d__Archaea	Halobacteriota	c__Methanosarcinia	o__Methanosarcinales	Methanosarcinaceae	Methanohalophilus	s__	K05601	hydroxylamine reductase	1.7.99.1	Nitrogen	1	N related
E22bin.1469	A5-Pool-H2-CO2-TMA_8_NODE_19_length_104301_cov_175.207077_34	d__Archaea	Halobacteriota	c__Methanosarcinia	o__Methanosarcinales	Methanosarcinaceae	Methanohalophilus	s__	K07327	archaeal flagellar protein FlaD		Miscellaneous		Archeal Flagellar
E22bin.1469	A5-Pool-H2-CO2-TMA_8_NODE_19_length_104301_cov_175.207077_36	d__Archaea	Halobacteriota	c__Methanosarcinia	o__Methanosarcinales	Methanosarcinaceae	Methanohalophilus	s__	K21935	beta-lysine N6-acetyltransferase	2.3.1.264	Stress		Osmoregulation
E22bin.1469	A5-Pool-H2-CO2-TMA_8_NODE_19_length_104301_cov_175.207077_39	d__Archaea	Halobacteriota	c__Methanosarcinia	o__Methanosarcinales	Methanosarcinaceae	Methanohalophilus	s__	K02120	V/A-type H+/Na+-transporting ATPase subunit D		ETC Complexes		V/A-type ATPase
E22bin.1469	A5-Pool-H2-CO2-TMA_8_NODE_19_length_104301_cov_175.207077_40	d__Archaea	Halobacteriota	c__Methanosarcinia	o__Methanosarcinales	Methanosarcinaceae	Methanohalophilus	s__	K02118	V/A-type H+/Na+-transporting ATPase subunit B		ETC Complexes		V/A-type ATPase
E22bin.1469	A5-Pool-H2-CO2-TMA_8_NODE_19_length_104301_cov_175.207077_41	d__Archaea	Halobacteriota	c__Methanosarcinia	o__Methanosarcinales	Methanosarcinaceae	Methanohalophilus	s__	K02117	V/A-type H+/Na+-transporting ATPase subunit A	7.1.2.2	ETC Complexes		V/A-type ATPase
E22bin.1469	A5-Pool-H2-CO2-TMA_8_NODE_19_length_104301_cov_175.207077_42	d__Archaea	Halobacteriota	c__Methanosarcinia	o__Methanosarcinales	Methanosarcinaceae	Methanohalophilus	s__	K02122	V/A-type H+/Na+-transporting ATPase subunit F		ETC Complexes		V/A-type ATPase
E22bin.1469	A5-Pool-H2-CO2-TMA_8_NODE_19_length_104301_cov_175.207077_43	d__Archaea	Halobacteriota	c__Methanosarcinia	o__Methanosarcinales	Methanosarcinaceae	Methanohalophilus	s__	K02119	V/A-type H+/Na+-transporting ATPase subunit C		ETC Complexes		V/A-type ATPase
E22bin.1469	A5-Pool-H2-CO2-TMA_8_NODE_19_length_104301_cov_175.207077_44	d__Archaea	Halobacteriota	c__Methanosarcinia	o__Methanosarcinales	Methanosarcinaceae	Methanohalophilus	s__	K02121	V/A-type H+/Na+-transporting ATPase subunit E		ETC Complexes		V/A-type ATPase
E22bin.1469	A5-Pool-H2-CO2-TMA_8_NODE_19_length_104301_cov_175.207077_45	d__Archaea	Halobacteriota	c__Methanosarcinia	o__Methanosarcinales	Methanosarcinaceae	Methanohalophilus	s__	K02124	V/A-type H+/Na+-transporting ATPase subunit K		ETC Complexes		V/A-type ATPase
E22bin.1469	A5-Pool-H2-CO2-TMA_8_NODE_19_length_104301_cov_175.207077_46	d__Archaea	Halobacteriota	c__Methanosarcinia	o__Methanosarcinales	Methanosarcinaceae	Methanohalophilus	s__	K02123	V/A-type H+/Na+-transporting ATPase subunit I		ETC Complexes		V/A-type ATPase
E22bin.1469	A5-Pool-H2-CO2-TMA_8_NODE_19_length_104301_cov_175.207077_91	d__Archaea	Halobacteriota	c__Methanosarcinia	o__Methanosarcinales	Methanosarcinaceae	Methanohalophilus	s__	K03284	magnesium transporter		Transporter		Metals
E22bin.1469	A5-Pool-H2-CO2-TMA_8_NODE_19_length_104301_cov_175.207077_99	d__Archaea	Halobacteriota	c__Methanosarcinia	o__Methanosarcinales	Methanosarcinaceae	Methanohalophilus	s__	K22162	F420H2 dehydrogenase subunit F	1.5.98.3	Electron transfer		membrane
E22bin.1469	A5-Pool-H2-CO2-TMA_8_NODE_19_length_104301_cov_175.207077_100	d__Archaea	Halobacteriota	c__Methanosarcinia	o__Methanosarcinales	Methanosarcinaceae	Methanohalophilus	s__	K00320	5,10-methylenetetrahydromethanopterin reductase	1.5.98.2	Methanogenesis	1	Archaeal-WLP
E22bin.1469	A5-Pool-H2-CO2-TMA_8_NODE_19_length_104301_cov_175.207077_106	d__Archaea	Halobacteriota	c__Methanosarcinia	o__Methanosarcinales	Methanosarcinaceae	Methanohalophilus	s__	K05337	ferredoxin		ETC Complexes		Quinone related
E22bin.1469	A5-Pool-H2-CO2-TMA_8_NODE_202_length_48205_cov_171.660166_25	d__Archaea	Halobacteriota	c__Methanosarcinia	o__Methanosarcinales	Methanosarcinaceae	Methanohalophilus	s__	K02168	choline/glycine/proline betaine transport protein		Transporter		Betaine / Glycine
E22bin.1469	A5-Pool-H2-CO2-TMA_8_NODE_202_length_48205_cov_171.660166_34	d__Archaea	Halobacteriota	c__Methanosarcinia	o__Methanosarcinales	Methanosarcinaceae	Methanohalophilus	s__	K01740	O-acetylhomoserine (thiol)-lyase		Sulfur		S redox
E22bin.1469	A5-Pool-H2-CO2-TMA_8_NODE_202_length_48205_cov_171.660166_39	d__Archaea	Halobacteriota	c__Methanosarcinia	o__Methanosarcinales	Methanosarcinaceae	Methanohalophilus	s__	K03574	8-oxo-dGTP diphosphatase	3.6.1.55	Stress		ROS
E22bin.1469	A5-Pool-H2-CO2-TMA_8_NODE_2120_length_17594_cov_171.609955_2	d__Archaea	Halobacteriota	c__Methanosarcinia	o__Methanosarcinales	Methanosarcinaceae	Methanohalophilus	s__	K00203	formylmethanofuran dehydrogenase subunit D	1.2.7.12	Methanogenesis	1	Archaeal-WLP
E22bin.1469	A5-Pool-H2-CO2-TMA_8_NODE_2120_length_17594_cov_171.609955_3	d__Archaea	Halobacteriota	c__Methanosarcinia	o__Methanosarcinales	Methanosarcinaceae	Methanohalophilus	s__	K00201	formylmethanofuran dehydrogenase subunit B	1.2.7.12	Methanogenesis	1	Archaeal-WLP
E22bin.1469	A5-Pool-H2-CO2-TMA_8_NODE_2120_length_17594_cov_171.609955_4	d__Archaea	Halobacteriota	c__Methanosarcinia	o__Methanosarcinales	Methanosarcinaceae	Methanohalophilus	s__	K11260	4Fe-4S ferredoxin		Methanogenesis	1	Archaeal-WLP
E22bin.1469	A5-Pool-H2-CO2-TMA_8_NODE_2120_length_17594_cov_171.609955_6	d__Archaea	Halobacteriota	c__Methanosarcinia	o__Methanosarcinales	Methanosarcinaceae	Methanohalophilus	s__	K03671	thioredoxin		Stress		ROS
E22bin.1469	A5-Pool-H2-CO2-TMA_8_NODE_2120_length_17594_cov_171.609955_7	d__Archaea	Halobacteriota	c__Methanosarcinia	o__Methanosarcinales	Methanosarcinaceae	Methanohalophilus	s__	K03388	Heterodisulfide reductase subunit A2	1.8.7.3	Electron transfer	1	soluble
E22bin.1469	A5-Pool-H2-CO2-TMA_8_NODE_2120_length_17594_cov_171.609955_8	d__Archaea	Halobacteriota	c__Methanosarcinia	o__Methanosarcinales	Methanosarcinaceae	Methanohalophilus	s__	K00205	4Fe-4S ferredoxin		Methanogenesis	1	Archaeal-WLP
E22bin.1469	A5-Pool-H2-CO2-TMA_8_NODE_22029_length_4135_cov_173.206373_3	d__Archaea	Halobacteriota	c__Methanosarcinia	o__Methanosarcinales	Methanosarcinaceae	Methanohalophilus	s__	K16176	methylamine---corrinoid protein Co-methyltransferase	2.1.1.248	Methylotrophy	1	Methyl-N
E22bin.1469	A5-Pool-H2-CO2-TMA_8_NODE_222_length_46535_cov_183.290275_20	d__Archaea	Halobacteriota	c__Methanosarcinia	o__Methanosarcinales	Methanosarcinaceae	Methanohalophilus	s__	K14080	[methyl-Co(III) methanol/glycine betaine-specific corrinoid protein]:coenzyme M methyltransferase	2.1.1.246	Methylotrophy	1	Methyl-O
E22bin.1469	A5-Pool-H2-CO2-TMA_8_NODE_222_length_46535_cov_183.290275_29	d__Archaea	Halobacteriota	c__Methanosarcinia	o__Methanosarcinales	Methanosarcinaceae	Methanohalophilus	s__	K18933	tyrosine decarboxylase / aspartate 1-decarboxylase	4.1.1.25	Cofactors		Methanofuran biosynthesis
E22bin.1469	A5-Pool-H2-CO2-TMA_8_NODE_222_length_46535_cov_183.290275_36	d__Archaea	Halobacteriota	c__Methanosarcinia	o__Methanosarcinales	Methanosarcinaceae	Methanohalophilus	s__	K00672	formylmethanofuran--tetrahydromethanopterin N-formyltransferase	2.3.1.101	Methanogenesis	1	Archaeal-WLP
E22bin.1469	A5-Pool-H2-CO2-TMA_8_NODE_222_length_46535_cov_183.290275_41	d__Archaea	Halobacteriota	c__Methanosarcinia	o__Methanosarcinales	Methanosarcinaceae	Methanohalophilus	s__	K03498	trk/ktr system potassium uptake protein		Transporter		Betaine / Glycine
E22bin.1469	A5-Pool-H2-CO2-TMA_8_NODE_23_length_99207_cov_177.457913_22	d__Archaea	Halobacteriota	c__Methanosarcinia	o__Methanosarcinales	Methanosarcinaceae	Methanohalophilus	s__	K00600	glycine hydroxymethyltransferase	2.1.2.1	Methanogenesis	1	Archaeal-WLP
E22bin.1469	A5-Pool-H2-CO2-TMA_8_NODE_23_length_99207_cov_177.457913_22	d__Archaea	Halobacteriota	c__Methanosarcinia	o__Methanosarcinales	Methanosarcinaceae	Methanohalophilus	s__	K00600	glycine hydroxymethyltransferase	2.1.2.1	Betaine	1	Degradation
E22bin.1469	A5-Pool-H2-CO2-TMA_8_NODE_23_length_99207_cov_177.457913_23	d__Archaea	Halobacteriota	c__Methanosarcinia	o__Methanosarcinales	Methanosarcinaceae	Methanohalophilus	s__	K01491	methylenetetrahydrofolate dehydrogenase (NADP+) / methenyltetrahydrofolate cyclohydrolase	1.5.1.5 / 3.5.4.9	Carbon fixation	1	WLP
E22bin.1469	A5-Pool-H2-CO2-TMA_8_NODE_23_length_99207_cov_177.457913_45	d__Archaea	Halobacteriota	c__Methanosarcinia	o__Methanosarcinales	Methanosarcinaceae	Methanohalophilus	s__	K12234	coenzyme F420-0:L-glutamate ligase / coenzyme F420-1:gamma-L-glutamate ligase	6.3.2.31	Cofactors		F420 biosynthesis, archaea
E22bin.1469	A5-Pool-H2-CO2-TMA_8_NODE_23_length_99207_cov_177.457913_46	d__Archaea	Halobacteriota	c__Methanosarcinia	o__Methanosarcinales	Methanosarcinaceae	Methanohalophilus	s__	K03671	thioredoxin		Stress		ROS
E22bin.1469	A5-Pool-H2-CO2-TMA_8_NODE_23_length_99207_cov_177.457913_70	d__Archaea	Halobacteriota	c__Methanosarcinia	o__Methanosarcinales	Methanosarcinaceae	Methanohalophilus	s__	K04759	ferrous iron transport protein B		Transporter		Metals
E22bin.1469	A5-Pool-H2-CO2-TMA_8_NODE_2406_length_16368_cov_160.056519_3	d__Archaea	Halobacteriota	c__Methanosarcinia	o__Methanosarcinales	Methanosarcinaceae	Methanohalophilus	s__	K15553	sulfonate transport system substrate-binding protein		Transporter		Sulfate-sulfur
E22bin.1469	A5-Pool-H2-CO2-TMA_8_NODE_2406_length_16368_cov_160.056519_4	d__Archaea	Halobacteriota	c__Methanosarcinia	o__Methanosarcinales	Methanosarcinaceae	Methanohalophilus	s__	K15554	sulfonate transport system permease protein		Transporter		Sulfate-sulfur
E22bin.1469	A5-Pool-H2-CO2-TMA_8_NODE_2432_length_16229_cov_179.226907_10	d__Archaea	Halobacteriota	c__Methanosarcinia	o__Methanosarcinales	Methanosarcinaceae	Methanohalophilus	s__	K03703	excinuclease ABC subunit C		Stress		DNA repair
E22bin.1469	A5-Pool-H2-CO2-TMA_8_NODE_252_length_44871_cov_174.054356_34	d__Archaea	Halobacteriota	c__Methanosarcinia	o__Methanosarcinales	Methanosarcinaceae	Methanohalophilus	s__	K01895	acetyl-CoA synthetase	6.2.1.1	Methanogenesis	1	Acetoclastic
E22bin.1469	A5-Pool-H2-CO2-TMA_8_NODE_252_length_44871_cov_174.054356_45	d__Archaea	Halobacteriota	c__Methanosarcinia	o__Methanosarcinales	Methanosarcinaceae	Methanohalophilus	s__	K13283	ferrous-iron efflux pump		Transporter		Metals
E22bin.1469	A5-Pool-H2-CO2-TMA_8_NODE_252_length_44871_cov_174.054356_49	d__Archaea	Halobacteriota	c__Methanosarcinia	o__Methanosarcinales	Methanosarcinaceae	Methanohalophilus	s__	K09815	zinc transport system substrate-binding protein		Transporter		Metals
E22bin.1469	A5-Pool-H2-CO2-TMA_8_NODE_27559_length_3566_cov_47.393905_1	d__Archaea	Halobacteriota	c__Methanosarcinia	o__Methanosarcinales	Methanosarcinaceae	Methanohalophilus	s__	K02230	Cytochrome o ubiquinol oxidase		ETC Complexes		Cytochrome o ubiquinol oxidase
E22bin.1469	A5-Pool-H2-CO2-TMA_8_NODE_291_length_42663_cov_180.645912_15	d__Archaea	Halobacteriota	c__Methanosarcinia	o__Methanosarcinales	Methanosarcinaceae	Methanohalophilus	s__	K02036	phosphate transport system ATP-binding protein	7.3.2.1	Transporter		Phosphorous
E22bin.1469	A5-Pool-H2-CO2-TMA_8_NODE_291_length_42663_cov_180.645912_16	d__Archaea	Halobacteriota	c__Methanosarcinia	o__Methanosarcinales	Methanosarcinaceae	Methanohalophilus	s__	K02038	phosphate transport system permease protein		Transporter		Phosphorous
E22bin.1469	A5-Pool-H2-CO2-TMA_8_NODE_291_length_42663_cov_180.645912_17	d__Archaea	Halobacteriota	c__Methanosarcinia	o__Methanosarcinales	Methanosarcinaceae	Methanohalophilus	s__	K02037	phosphate transport system permease protein		Transporter		Phosphorous
E22bin.1469	A5-Pool-H2-CO2-TMA_8_NODE_291_length_42663_cov_180.645912_18	d__Archaea	Halobacteriota	c__Methanosarcinia	o__Methanosarcinales	Methanosarcinaceae	Methanohalophilus	s__	K02040	phosphate transport system substrate-binding protein		Transporter		Phosphorous
E22bin.1469	A5-Pool-H2-CO2-TMA_8_NODE_291_length_42663_cov_180.645912_19	d__Archaea	Halobacteriota	c__Methanosarcinia	o__Methanosarcinales	Methanosarcinaceae	Methanohalophilus	s__	K02040	phosphate transport system substrate-binding protein		Transporter		Phosphorous
E22bin.1469	A5-Pool-H2-CO2-TMA_8_NODE_291_length_42663_cov_180.645912_37	d__Archaea	Halobacteriota	c__Methanosarcinia	o__Methanosarcinales	Methanosarcinaceae	Methanohalophilus	s__	K14080	[methyl-Co(III) methanol/glycine betaine-specific corrinoid protein]:coenzyme M methyltransferase	2.1.1.246	Methylotrophy	1	Methyl-O
E22bin.1469	A5-Pool-H2-CO2-TMA_8_NODE_291_length_42663_cov_180.645912_43	d__Archaea	Halobacteriota	c__Methanosarcinia	o__Methanosarcinales	Methanosarcinaceae	Methanohalophilus	s__	K03741	arsenate reductase (thioredoxin)	1.20.4.4	Stress		Detox
E22bin.1469	A5-Pool-H2-CO2-TMA_8_NODE_2980_length_14480_cov_161.805407_17	d__Archaea	Halobacteriota	c__Methanosarcinia	o__Methanosarcinales	Methanosarcinaceae	Methanohalophilus	s__	K03320	ammonium transporter, Amt family		Transporter		Ammonium
E22bin.1469	A5-Pool-H2-CO2-TMA_8_NODE_29845_length_3387_cov_172.659664_3	d__Archaea	Halobacteriota	c__Methanosarcinia	o__Methanosarcinales	Methanosarcinaceae	Methanohalophilus	s__	K02013	iron complex transport system ATP-binding protein	7.2.2.-	Transporter		Metals
E22bin.1469	A5-Pool-H2-CO2-TMA_8_NODE_314_length_41921_cov_181.550064_6	d__Archaea	Halobacteriota	c__Methanosarcinia	o__Methanosarcinales	Methanosarcinaceae	Methanohalophilus	s__	K09733	(5-formylfuran-3-yl)methyl phosphate synthase	4.2.3.153	Cofactors		Methanofuran biosynthesis
E22bin.1469	A5-Pool-H2-CO2-TMA_8_NODE_314_length_41921_cov_181.550064_12	d__Archaea	Halobacteriota	c__Methanosarcinia	o__Methanosarcinales	Methanosarcinaceae	Methanohalophilus	s__	K03671	thioredoxin		Stress		ROS
E22bin.1469	A5-Pool-H2-CO2-TMA_8_NODE_314_length_41921_cov_181.550064_17	d__Archaea	Halobacteriota	c__Methanosarcinia	o__Methanosarcinales	Methanosarcinaceae	Methanohalophilus	s__	K00441	F420-reducing hydrogenase subunit beta	1.12.98.1	Electron transfer	1	soluble
E22bin.1469	A5-Pool-H2-CO2-TMA_8_NODE_314_length_41921_cov_181.550064_17	d__Archaea	Halobacteriota	c__Methanosarcinia	o__Methanosarcinales	Methanosarcinaceae	Methanohalophilus	s__	K00441	F420-reducing hydrogenase subunit beta	1.12.98.1	Methanogenesis	1	Archaeal-WLP
E22bin.1469	A5-Pool-H2-CO2-TMA_8_NODE_314_length_41921_cov_181.550064_35	d__Archaea	Halobacteriota	c__Methanosarcinia	o__Methanosarcinales	Methanosarcinaceae	Methanohalophilus	s__	K18210	fumarate reductase (CoM/CoB) subunit B	1.3.4.1	Carbon fixation		irTCA
E22bin.1469	A5-Pool-H2-CO2-TMA_8_NODE_314_length_41921_cov_181.550064_42	d__Archaea	Halobacteriota	c__Methanosarcinia	o__Methanosarcinales	Methanosarcinaceae	Methanohalophilus	s__	K02016	iron complex transport system substrate-binding protein		Transporter		Metals
E22bin.1469	A5-Pool-H2-CO2-TMA_8_NODE_314_length_41921_cov_181.550064_43	d__Archaea	Halobacteriota	c__Methanosarcinia	o__Methanosarcinales	Methanosarcinaceae	Methanohalophilus	s__	K02015	iron complex transport system permease protein		Transporter		Metals
E22bin.1469	A5-Pool-H2-CO2-TMA_8_NODE_314_length_41921_cov_181.550064_44	d__Archaea	Halobacteriota	c__Methanosarcinia	o__Methanosarcinales	Methanosarcinaceae	Methanohalophilus	s__	K02013	iron complex transport system ATP-binding protein	7.2.2.-	Transporter		Metals
E22bin.1469	A5-Pool-H2-CO2-TMA_8_NODE_3252_length_13774_cov_176.508419_5	d__Archaea	Halobacteriota	c__Methanosarcinia	o__Methanosarcinales	Methanosarcinaceae	Methanohalophilus	s__	K00577	tetrahydromethanopterin S-methyltransferase subunit A	7.2.1.4	Methanogenesis	1	central
E22bin.1469	A5-Pool-H2-CO2-TMA_8_NODE_3252_length_13774_cov_176.508419_6	d__Archaea	Halobacteriota	c__Methanosarcinia	o__Methanosarcinales	Methanosarcinaceae	Methanohalophilus	s__	K00584	tetrahydromethanopterin S-methyltransferase subunit H	7.2.1.4	Methanogenesis	1	central
E22bin.1469	A5-Pool-H2-CO2-TMA_8_NODE_345_length_40525_cov_163.985520_27	d__Archaea	Halobacteriota	c__Methanosarcinia	o__Methanosarcinales	Methanosarcinaceae	Methanohalophilus	s__	K01601	ribulose-biphosphate carboxylase large chain (rubisco)	4.1.1.39	Carbon fixation	1	CBB
E22bin.1469	A5-Pool-H2-CO2-TMA_8_NODE_3556_length_13091_cov_182.590135_4	d__Archaea	Halobacteriota	c__Methanosarcinia	o__Methanosarcinales	Methanosarcinaceae	Methanohalophilus	s__	K00928	aspartate kinase	2.7.2.4	Betaine		Related
E22bin.1469	A5-Pool-H2-CO2-TMA_8_NODE_3556_length_13091_cov_182.590135_8	d__Archaea	Halobacteriota	c__Methanosarcinia	o__Methanosarcinales	Methanosarcinaceae	Methanohalophilus	s__	K12234	coenzyme F420-0:L-glutamate ligase / coenzyme F420-1:gamma-L-glutamate ligase	6.3.2.31	Cofactors		F420 biosynthesis, archaea
E22bin.1469	A5-Pool-H2-CO2-TMA_8_NODE_3722_length_12716_cov_177.809573_9	d__Archaea	Halobacteriota	c__Methanosarcinia	o__Methanosarcinales	Methanosarcinaceae	Methanohalophilus	s__	K03782	catalase-peroxidase	1.11.1.21	Stress		ROS
E22bin.1469	A5-Pool-H2-CO2-TMA_8_NODE_40082_length_2811_cov_66.367562_1	d__Archaea	Halobacteriota	c__Methanosarcinia	o__Methanosarcinales	Methanosarcinaceae	Methanohalophilus	s__	K02038	phosphate transport system permease protein		Transporter		Phosphorous
E22bin.1469	A5-Pool-H2-CO2-TMA_8_NODE_40082_length_2811_cov_66.367562_2	d__Archaea	Halobacteriota	c__Methanosarcinia	o__Methanosarcinales	Methanosarcinaceae	Methanohalophilus	s__	K02037	phosphate transport system permease protein		Transporter		Phosphorous
E22bin.1469	A5-Pool-H2-CO2-TMA_8_NODE_40082_length_2811_cov_66.367562_3	d__Archaea	Halobacteriota	c__Methanosarcinia	o__Methanosarcinales	Methanosarcinaceae	Methanohalophilus	s__	K02040	phosphate transport system substrate-binding protein		Transporter		Phosphorous
E22bin.1469	A5-Pool-H2-CO2-TMA_8_NODE_4121_length_11953_cov_173.934275_12	d__Archaea	Halobacteriota	c__Methanosarcinia	o__Methanosarcinales	Methanosarcinaceae	Methanohalophilus	s__	K00384	thioredoxin reductase (NADPH)	1.8.1.9	Stress		ROS
E22bin.1469	A5-Pool-H2-CO2-TMA_8_NODE_41943_length_2731_cov_123.294469_6	d__Archaea	Halobacteriota	c__Methanosarcinia	o__Methanosarcinales	Methanosarcinaceae	Methanohalophilus	s__	K05337	ferredoxin		ETC Complexes		Quinone related
E22bin.1469	A5-Pool-H2-CO2-TMA_8_NODE_427_length_37352_cov_175.804756_9	d__Archaea	Halobacteriota	c__Methanosarcinia	o__Methanosarcinales	Methanosarcinaceae	Methanohalophilus	s__	K03702	excinuclease ABC subunit B		Stress		DNA repair
E22bin.1469	A5-Pool-H2-CO2-TMA_8_NODE_4331_length_11600_cov_173.032222_5	d__Archaea	Halobacteriota	c__Methanosarcinia	o__Methanosarcinales	Methanosarcinaceae	Methanohalophilus	s__	K01679	fumarate hydratase class II	4.2.1.2	Carbon fixation		3HP
E22bin.1469	A5-Pool-H2-CO2-TMA_8_NODE_4331_length_11600_cov_173.032222_5	d__Archaea	Halobacteriota	c__Methanosarcinia	o__Methanosarcinales	Methanosarcinaceae	Methanohalophilus	s__	K01679	fumarate hydratase class II	4.2.1.2	C metabolism		TCA-2nd
E22bin.1469	A5-Pool-H2-CO2-TMA_8_NODE_4331_length_11600_cov_173.032222_5	d__Archaea	Halobacteriota	c__Methanosarcinia	o__Methanosarcinales	Methanosarcinaceae	Methanohalophilus	s__	K01679	fumarate hydratase class II	4.2.1.2	Carbon fixation		rTCA !st
E22bin.1469	A5-Pool-H2-CO2-TMA_8_NODE_4331_length_11600_cov_173.032222_6	d__Archaea	Halobacteriota	c__Methanosarcinia	o__Methanosarcinales	Methanosarcinaceae	Methanohalophilus	s__	K00239	succinate dehydrogenase flavoprotein subunit	1.3.5.1	Carbon fixation		3HP
E22bin.1469	A5-Pool-H2-CO2-TMA_8_NODE_4331_length_11600_cov_173.032222_6	d__Archaea	Halobacteriota	c__Methanosarcinia	o__Methanosarcinales	Methanosarcinaceae	Methanohalophilus	s__	K00239	succinate dehydrogenase flavoprotein subunit	1.3.5.1	Carbon fixation		DCHB
E22bin.1469	A5-Pool-H2-CO2-TMA_8_NODE_4331_length_11600_cov_173.032222_6	d__Archaea	Halobacteriota	c__Methanosarcinia	o__Methanosarcinales	Methanosarcinaceae	Methanohalophilus	s__	K00239	succinate dehydrogenase flavoprotein subunit	1.3.5.1	C metabolism		TCA-2nd
E22bin.1469	A5-Pool-H2-CO2-TMA_8_NODE_4331_length_11600_cov_173.032222_6	d__Archaea	Halobacteriota	c__Methanosarcinia	o__Methanosarcinales	Methanosarcinaceae	Methanohalophilus	s__	K00239	succinate dehydrogenase flavoprotein subunit	1.3.5.1	Carbon fixation		rTCA !st
E22bin.1469	A5-Pool-H2-CO2-TMA_8_NODE_4331_length_11600_cov_173.032222_6	d__Archaea	Halobacteriota	c__Methanosarcinia	o__Methanosarcinales	Methanosarcinaceae	Methanohalophilus	s__	K00239	succinate dehydrogenase flavoprotein subunit	1.3.5.1	Carbon fixation		irTCA
E22bin.1469	A5-Pool-H2-CO2-TMA_8_NODE_4331_length_11600_cov_173.032222_7	d__Archaea	Halobacteriota	c__Methanosarcinia	o__Methanosarcinales	Methanosarcinaceae	Methanohalophilus	s__	K00240	succinate dehydrogenase iron-sulfur subunit	1.3.5.1	Carbon fixation		3HP
E22bin.1469	A5-Pool-H2-CO2-TMA_8_NODE_4331_length_11600_cov_173.032222_7	d__Archaea	Halobacteriota	c__Methanosarcinia	o__Methanosarcinales	Methanosarcinaceae	Methanohalophilus	s__	K00240	succinate dehydrogenase iron-sulfur subunit	1.3.5.1	Carbon fixation		DCHB
E22bin.1469	A5-Pool-H2-CO2-TMA_8_NODE_4331_length_11600_cov_173.032222_7	d__Archaea	Halobacteriota	c__Methanosarcinia	o__Methanosarcinales	Methanosarcinaceae	Methanohalophilus	s__	K00240	succinate dehydrogenase iron-sulfur subunit	1.3.5.1	C metabolism		TCA-2nd
E22bin.1469	A5-Pool-H2-CO2-TMA_8_NODE_4331_length_11600_cov_173.032222_7	d__Archaea	Halobacteriota	c__Methanosarcinia	o__Methanosarcinales	Methanosarcinaceae	Methanohalophilus	s__	K00240	succinate dehydrogenase iron-sulfur subunit	1.3.5.1	Carbon fixation		rTCA !st
E22bin.1469	A5-Pool-H2-CO2-TMA_8_NODE_4331_length_11600_cov_173.032222_7	d__Archaea	Halobacteriota	c__Methanosarcinia	o__Methanosarcinales	Methanosarcinaceae	Methanohalophilus	s__	K00240	succinate dehydrogenase iron-sulfur subunit	1.3.5.1	Carbon fixation		irTCA
E22bin.1469	A5-Pool-H2-CO2-TMA_8_NODE_437_length_37004_cov_164.902541_20	d__Archaea	Halobacteriota	c__Methanosarcinia	o__Methanosarcinales	Methanosarcinaceae	Methanohalophilus	s__	K07332	archaeal flagellar protein FlaI		Miscellaneous		Archeal Flagellar
E22bin.1469	A5-Pool-H2-CO2-TMA_8_NODE_437_length_37004_cov_164.902541_21	d__Archaea	Halobacteriota	c__Methanosarcinia	o__Methanosarcinales	Methanosarcinaceae	Methanohalophilus	s__	K07333	archaeal flagellar protein FlaJ		Miscellaneous		Archeal Flagellar
E22bin.1469	A5-Pool-H2-CO2-TMA_8_NODE_437_length_37004_cov_164.902541_23	d__Archaea	Halobacteriota	c__Methanosarcinia	o__Methanosarcinales	Methanosarcinaceae	Methanohalophilus	s__	K04069	pyruvate formate lyase activating enzyme	1.97.1.4	Fermentation		formate
E22bin.1469	A5-Pool-H2-CO2-TMA_8_NODE_4445_length_11440_cov_183.306456_3	d__Archaea	Halobacteriota	c__Methanosarcinia	o__Methanosarcinales	Methanosarcinaceae	Methanohalophilus	s__	K02201	pantetheine-phosphate adenylyltransferase	2.7.7.3	Cofactors		Coenzyme A biosynthesis, archaea
E22bin.1469	A5-Pool-H2-CO2-TMA_8_NODE_4445_length_11440_cov_183.306456_3	d__Archaea	Halobacteriota	c__Methanosarcinia	o__Methanosarcinales	Methanosarcinaceae	Methanohalophilus	s__	K02201	pantetheine-phosphate adenylyltransferase	2.7.7.3	Cofactors		Coenzyme A biosynthesis, pantothenate
E22bin.1469	A5-Pool-H2-CO2-TMA_8_NODE_44_length_80177_cov_173.218067_16	d__Archaea	Halobacteriota	c__Methanosarcinia	o__Methanosarcinales	Methanosarcinaceae	Methanohalophilus	s__	K13038	phosphopantothenoylcysteine decarboxylase / phosphopantothenate---cysteine ligase	4.1.1.36	Cofactors		Coenzyme A biosynthesis, archaea
E22bin.1469	A5-Pool-H2-CO2-TMA_8_NODE_44_length_80177_cov_173.218067_16	d__Archaea	Halobacteriota	c__Methanosarcinia	o__Methanosarcinales	Methanosarcinaceae	Methanohalophilus	s__	K13038	phosphopantothenoylcysteine decarboxylase / phosphopantothenate---cysteine ligase	4.1.1.36	Cofactors		Coenzyme A biosynthesis, pantothenate
E22bin.1469	A5-Pool-H2-CO2-TMA_8_NODE_44_length_80177_cov_173.218067_17	d__Archaea	Halobacteriota	c__Methanosarcinia	o__Methanosarcinales	Methanosarcinaceae	Methanohalophilus	s__	K06982	pantoate kinase	2.7.1.169	Cofactors		Coenzyme A biosynthesis, archaea
E22bin.1469	A5-Pool-H2-CO2-TMA_8_NODE_44_length_80177_cov_173.218067_19	d__Archaea	Halobacteriota	c__Methanosarcinia	o__Methanosarcinales	Methanosarcinaceae	Methanohalophilus	s__	K14080	[methyl-Co(III) methanol/glycine betaine-specific corrinoid protein]:coenzyme M methyltransferase	2.1.1.246	Methylotrophy	1	Methyl-O
E22bin.1469	A5-Pool-H2-CO2-TMA_8_NODE_44_length_80177_cov_173.218067_20	d__Archaea	Halobacteriota	c__Methanosarcinia	o__Methanosarcinales	Methanosarcinaceae	Methanohalophilus	s__	K09722	4-phosphopantoate---beta-alanine ligase	6.3.2.36	Cofactors		Coenzyme A biosynthesis, archaea
E22bin.1469	A5-Pool-H2-CO2-TMA_8_NODE_44_length_80177_cov_173.218067_25	d__Archaea	Halobacteriota	c__Methanosarcinia	o__Methanosarcinales	Methanosarcinaceae	Methanohalophilus	s__	K18896	glycine/sarcosine N-methyltransferase	2.1.1.156	Betaine		Metabolism
E22bin.1469	A5-Pool-H2-CO2-TMA_8_NODE_44_length_80177_cov_173.218067_26	d__Archaea	Halobacteriota	c__Methanosarcinia	o__Methanosarcinales	Methanosarcinaceae	Methanohalophilus	s__	K18897	sarcosine/dimethylglycine N-methyltransferase	2.1.1.157	Betaine		Metabolism
E22bin.1469	A5-Pool-H2-CO2-TMA_8_NODE_44_length_80177_cov_173.218067_43	d__Archaea	Halobacteriota	c__Methanosarcinia	o__Methanosarcinales	Methanosarcinaceae	Methanohalophilus	s__	K00174	2-oxoglutarate/2-oxoacid ferredoxin oxidoreductase subunit alpha	1.2.7.3	C metabolism		TCA-2nd
E22bin.1469	A5-Pool-H2-CO2-TMA_8_NODE_44_length_80177_cov_173.218067_43	d__Archaea	Halobacteriota	c__Methanosarcinia	o__Methanosarcinales	Methanosarcinaceae	Methanohalophilus	s__	K00174	2-oxoglutarate/2-oxoacid ferredoxin oxidoreductase subunit alpha	1.2.7.3	Carbon fixation		rTCA !st
E22bin.1469	A5-Pool-H2-CO2-TMA_8_NODE_44_length_80177_cov_173.218067_43	d__Archaea	Halobacteriota	c__Methanosarcinia	o__Methanosarcinales	Methanosarcinaceae	Methanohalophilus	s__	K00174	2-oxoglutarate/2-oxoacid ferredoxin oxidoreductase subunit alpha	1.2.7.3	Carbon fixation		irTCA
E22bin.1469	A5-Pool-H2-CO2-TMA_8_NODE_44_length_80177_cov_173.218067_44	d__Archaea	Halobacteriota	c__Methanosarcinia	o__Methanosarcinales	Methanosarcinaceae	Methanohalophilus	s__	K00175	2-oxoglutarate/2-oxoacid ferredoxin oxidoreductase subunit beta	1.2.7.3	C metabolism		TCA-2nd
E22bin.1469	A5-Pool-H2-CO2-TMA_8_NODE_44_length_80177_cov_173.218067_44	d__Archaea	Halobacteriota	c__Methanosarcinia	o__Methanosarcinales	Methanosarcinaceae	Methanohalophilus	s__	K00175	2-oxoglutarate/2-oxoacid ferredoxin oxidoreductase subunit beta	1.2.7.3	Carbon fixation		rTCA !st
E22bin.1469	A5-Pool-H2-CO2-TMA_8_NODE_44_length_80177_cov_173.218067_44	d__Archaea	Halobacteriota	c__Methanosarcinia	o__Methanosarcinales	Methanosarcinaceae	Methanohalophilus	s__	K00175	2-oxoglutarate/2-oxoacid ferredoxin oxidoreductase subunit beta	1.2.7.3	Carbon fixation		irTCA
E22bin.1469	A5-Pool-H2-CO2-TMA_8_NODE_44_length_80177_cov_173.218067_53	d__Archaea	Halobacteriota	c__Methanosarcinia	o__Methanosarcinales	Methanosarcinaceae	Methanohalophilus	s__	K05919	superoxide reductase	1.15.1.2	Stress		ROS
E22bin.1469	A5-Pool-H2-CO2-TMA_8_NODE_44_length_80177_cov_173.218067_80	d__Archaea	Halobacteriota	c__Methanosarcinia	o__Methanosarcinales	Methanosarcinaceae	Methanohalophilus	s__	K05942	citrate (Re)-synthase	2.3.3.3	C metabolism		TCA-1st
E22bin.1469	A5-Pool-H2-CO2-TMA_8_NODE_481_length_35747_cov_172.883139_4	d__Archaea	Halobacteriota	c__Methanosarcinia	o__Methanosarcinales	Methanosarcinaceae	Methanohalophilus	s__	K14080	[methyl-Co(III) methanol/glycine betaine-specific corrinoid protein]:coenzyme M methyltransferase	2.1.1.246	Methylotrophy	1	Methyl-O
E22bin.1469	A5-Pool-H2-CO2-TMA_8_NODE_481_length_35747_cov_172.883139_8	d__Archaea	Halobacteriota	c__Methanosarcinia	o__Methanosarcinales	Methanosarcinaceae	Methanohalophilus	s__	K14081	methanol corrinoid protein		Methylotrophy	1	Methyl-O
E22bin.1469	A5-Pool-H2-CO2-TMA_8_NODE_481_length_35747_cov_172.883139_9	d__Archaea	Halobacteriota	c__Methanosarcinia	o__Methanosarcinales	Methanosarcinaceae	Methanohalophilus	s__	K04480	methanol---5-hydroxybenzimidazolylcobamide Co-methyltransferase	2.1.1.90	Methylotrophy		Methyl-O
E22bin.1469	A5-Pool-H2-CO2-TMA_8_NODE_481_length_35747_cov_172.883139_10	d__Archaea	Halobacteriota	c__Methanosarcinia	o__Methanosarcinales	Methanosarcinaceae	Methanohalophilus	s__	K14081	methanol corrinoid protein		Methylotrophy	1	Methyl-O
E22bin.1469	A5-Pool-H2-CO2-TMA_8_NODE_481_length_35747_cov_172.883139_11	d__Archaea	Halobacteriota	c__Methanosarcinia	o__Methanosarcinales	Methanosarcinaceae	Methanohalophilus	s__	K04480	methanol---5-hydroxybenzimidazolylcobamide Co-methyltransferase	2.1.1.90	Methylotrophy		Methyl-O
E22bin.1469	A5-Pool-H2-CO2-TMA_8_NODE_481_length_35747_cov_172.883139_12	d__Archaea	Halobacteriota	c__Methanosarcinia	o__Methanosarcinales	Methanosarcinaceae	Methanohalophilus	s__	K07034	uncharacterized protein (putative acetate transporter)		Transporter		acetate
E22bin.1469	A5-Pool-H2-CO2-TMA_8_NODE_481_length_35747_cov_172.883139_22	d__Archaea	Halobacteriota	c__Methanosarcinia	o__Methanosarcinales	Methanosarcinaceae	Methanohalophilus	s__	K07304	peptide-methionine (S)-S-oxide reductase	1.8.4.11	Stress		ROS
E22bin.1469	A5-Pool-H2-CO2-TMA_8_NODE_481_length_35747_cov_172.883139_28	d__Archaea	Halobacteriota	c__Methanosarcinia	o__Methanosarcinales	Methanosarcinaceae	Methanohalophilus	s__	K01007	pyruvate-water dikinase	2.7.9.2	Carbon fixation		DCHB
E22bin.1469	A5-Pool-H2-CO2-TMA_8_NODE_481_length_35747_cov_172.883139_28	d__Archaea	Halobacteriota	c__Methanosarcinia	o__Methanosarcinales	Methanosarcinaceae	Methanohalophilus	s__	K01007	pyruvate-water dikinase	2.7.9.2	Carbon fixation		rTCA !st
E22bin.1469	A5-Pool-H2-CO2-TMA_8_NODE_4958_length_10706_cov_167.983851_2	d__Archaea	Halobacteriota	c__Methanosarcinia	o__Methanosarcinales	Methanosarcinaceae	Methanohalophilus	s__	K01499	methenyltetrahydromethanopterin cyclohydrolase	3.5.4.27	Methanogenesis	1	Archaeal-WLP
E22bin.1469	A5-Pool-H2-CO2-TMA_8_NODE_5126_length_10499_cov_174.548928_8	d__Archaea	Halobacteriota	c__Methanosarcinia	o__Methanosarcinales	Methanosarcinaceae	Methanohalophilus	s__	K00319	methylenetetrahydromethanopterin dehydrogenase	1.5.98.1	Methanogenesis	1	Archaeal-WLP
E22bin.1469	A5-Pool-H2-CO2-TMA_8_NODE_5432_length_10141_cov_179.375174_6	d__Archaea	Halobacteriota	c__Methanosarcinia	o__Methanosarcinales	Methanosarcinaceae	Methanohalophilus	s__	K05571	multicomponent Na+:H+ antiporter subunit G		Transporter		Antiporter (in acetoclastic)
E22bin.1469	A5-Pool-H2-CO2-TMA_8_NODE_5432_length_10141_cov_179.375174_7	d__Archaea	Halobacteriota	c__Methanosarcinia	o__Methanosarcinales	Methanosarcinaceae	Methanohalophilus	s__	K05570	multicomponent Na+:H+ antiporter subunit F		Transporter		Antiporter (in acetoclastic)
E22bin.1469	A5-Pool-H2-CO2-TMA_8_NODE_5432_length_10141_cov_179.375174_8	d__Archaea	Halobacteriota	c__Methanosarcinia	o__Methanosarcinales	Methanosarcinaceae	Methanohalophilus	s__	K05569	multicomponent Na+:H+ antiporter subunit E		Transporter		Antiporter (in acetoclastic)
E22bin.1469	A5-Pool-H2-CO2-TMA_8_NODE_5432_length_10141_cov_179.375174_9	d__Archaea	Halobacteriota	c__Methanosarcinia	o__Methanosarcinales	Methanosarcinaceae	Methanohalophilus	s__	K05568	multicomponent Na+:H+ antiporter subunit D		Transporter		Antiporter (in acetoclastic)
E22bin.1469	A5-Pool-H2-CO2-TMA_8_NODE_5432_length_10141_cov_179.375174_10	d__Archaea	Halobacteriota	c__Methanosarcinia	o__Methanosarcinales	Methanosarcinaceae	Methanohalophilus	s__	K05567	multicomponent Na+:H+ antiporter subunit C		Transporter		Antiporter (in acetoclastic)
E22bin.1469	A5-Pool-H2-CO2-TMA_8_NODE_5432_length_10141_cov_179.375174_11	d__Archaea	Halobacteriota	c__Methanosarcinia	o__Methanosarcinales	Methanosarcinaceae	Methanohalophilus	s__	K05566	multicomponent Na+:H+ antiporter subunit B		Transporter		Antiporter (in acetoclastic)
E22bin.1469	A5-Pool-H2-CO2-TMA_8_NODE_5482_length_10090_cov_164.565919_2	d__Archaea	Halobacteriota	c__Methanosarcinia	o__Methanosarcinales	Methanosarcinaceae	Methanohalophilus	s__	K01524	exopolyphosphatase / guanosine-5'-triphosphate,3'-diphosphate pyrophosphatase	3.6.1.11	Miscellaneous		Phosphorous Scavenging
E22bin.1469	A5-Pool-H2-CO2-TMA_8_NODE_5508_length_10057_cov_183.414117_4	d__Archaea	Halobacteriota	c__Methanosarcinia	o__Methanosarcinales	Methanosarcinaceae	Methanohalophilus	s__	K13812	formaldehyde-activating enzyme	4.2.1.147	Methanogenesis		Archaeal-WLP
E22bin.1469	A5-Pool-H2-CO2-TMA_8_NODE_5508_length_10057_cov_183.414117_4	d__Archaea	Halobacteriota	c__Methanosarcinia	o__Methanosarcinales	Methanosarcinaceae	Methanohalophilus	s__	K13812	formaldehyde-activating enzyme	4.2.1.147	Methanotrophy		Methane oxidation
E22bin.1469	A5-Pool-H2-CO2-TMA_8_NODE_5533_length_10027_cov_163.075311_6	d__Archaea	Halobacteriota	c__Methanosarcinia	o__Methanosarcinales	Methanosarcinaceae	Methanohalophilus	s__	K17218	sulfide:quinone oxidoreductase	1.8.5.4	Sulfur		S redox
E22bin.1469	A5-Pool-H2-CO2-TMA_8_NODE_5837_length_9725_cov_164.014064_4	d__Archaea	Halobacteriota	c__Methanosarcinia	o__Methanosarcinales	Methanosarcinaceae	Methanohalophilus	s__	K00150	glyceraldehyde 3-phosphate dehydrogenase (NAD(P)+)	1.2.1.59	Carbon fixation		CBB
E22bin.1469	A5-Pool-H2-CO2-TMA_8_NODE_5837_length_9725_cov_164.014064_10	d__Archaea	Halobacteriota	c__Methanosarcinia	o__Methanosarcinales	Methanosarcinaceae	Methanohalophilus	s__	K00192	anaerobic carbon-monoxide dehydrogenase, CODH/ACS complex subunit alpha	1.2.7.4	Methanogenesis	1	Acetoclastic
E22bin.1469	A5-Pool-H2-CO2-TMA_8_NODE_5837_length_9725_cov_164.014064_11	d__Archaea	Halobacteriota	c__Methanosarcinia	o__Methanosarcinales	Methanosarcinaceae	Methanohalophilus	s__	K00195	anaerobic carbon-monoxide dehydrogenase, CODH/ACS complex subunit epsilon		Methanogenesis	1	Acetoclastic
E22bin.1469	A5-Pool-H2-CO2-TMA_8_NODE_5929_length_9610_cov_94.159079_6	d__Archaea	Halobacteriota	c__Methanosarcinia	o__Methanosarcinales	Methanosarcinaceae	Methanohalophilus	s__	K02230	Cytochrome o ubiquinol oxidase		ETC Complexes		Cytochrome o ubiquinol oxidase
E22bin.1469	A5-Pool-H2-CO2-TMA_8_NODE_6272_length_9260_cov_169.203802_6	d__Archaea	Halobacteriota	c__Methanosarcinia	o__Methanosarcinales	Methanosarcinaceae	Methanohalophilus	s__	K07301	cation:H+ antiporter		Stress		Osmoregulation
E22bin.1469	A5-Pool-H2-CO2-TMA_8_NODE_6272_length_9260_cov_169.203802_8	d__Archaea	Halobacteriota	c__Methanosarcinia	o__Methanosarcinales	Methanosarcinaceae	Methanohalophilus	s__	K22736	vacuolar iron transporter family protein		Transporter		Metals
E22bin.1469	A5-Pool-H2-CO2-TMA_8_NODE_6272_length_9260_cov_169.203802_10	d__Archaea	Halobacteriota	c__Methanosarcinia	o__Methanosarcinales	Methanosarcinaceae	Methanohalophilus	s__	K05919	superoxide reductase	1.15.1.2	Stress		ROS
E22bin.1469	A5-Pool-H2-CO2-TMA_8_NODE_6510_length_9072_cov_179.711545_1	d__Archaea	Halobacteriota	c__Methanosarcinia	o__Methanosarcinales	Methanosarcinaceae	Methanohalophilus	s__	K03390	Heterodisulfide reductase subunit C2	1.8.7.3	Electron transfer	1	soluble
E22bin.1469	A5-Pool-H2-CO2-TMA_8_NODE_6510_length_9072_cov_179.711545_2	d__Archaea	Halobacteriota	c__Methanosarcinia	o__Methanosarcinales	Methanosarcinaceae	Methanohalophilus	s__	K03389	Heterodisulfide reductase subunit B2	1.8.7.3	Electron transfer	1	soluble
E22bin.1469	A5-Pool-H2-CO2-TMA_8_NODE_6510_length_9072_cov_179.711545_5	d__Archaea	Halobacteriota	c__Methanosarcinia	o__Methanosarcinales	Methanosarcinaceae	Methanohalophilus	s__	K00584	tetrahydromethanopterin S-methyltransferase subunit H	7.2.1.4	Methanogenesis	1	central
E22bin.1469	A5-Pool-H2-CO2-TMA_8_NODE_6510_length_9072_cov_179.711545_6	d__Archaea	Halobacteriota	c__Methanosarcinia	o__Methanosarcinales	Methanosarcinaceae	Methanohalophilus	s__	K00583	tetrahydromethanopterin S-methyltransferase subunit G	7.2.1.4	Methanogenesis	1	central
E22bin.1469	A5-Pool-H2-CO2-TMA_8_NODE_6510_length_9072_cov_179.711545_7	d__Archaea	Halobacteriota	c__Methanosarcinia	o__Methanosarcinales	Methanosarcinaceae	Methanohalophilus	s__	K00582	tetrahydromethanopterin S-methyltransferase subunit F	7.2.1.4	Methanogenesis	1	central
E22bin.1469	A5-Pool-H2-CO2-TMA_8_NODE_6510_length_9072_cov_179.711545_8	d__Archaea	Halobacteriota	c__Methanosarcinia	o__Methanosarcinales	Methanosarcinaceae	Methanohalophilus	s__	K00577	tetrahydromethanopterin S-methyltransferase subunit A	7.2.1.4	Methanogenesis	1	central
E22bin.1469	A5-Pool-H2-CO2-TMA_8_NODE_6510_length_9072_cov_179.711545_9	d__Archaea	Halobacteriota	c__Methanosarcinia	o__Methanosarcinales	Methanosarcinaceae	Methanohalophilus	s__	K00578	tetrahydromethanopterin S-methyltransferase subunit B	7.2.1.4	Methanogenesis	1	central
E22bin.1469	A5-Pool-H2-CO2-TMA_8_NODE_6510_length_9072_cov_179.711545_10	d__Archaea	Halobacteriota	c__Methanosarcinia	o__Methanosarcinales	Methanosarcinaceae	Methanohalophilus	s__	K00579	tetrahydromethanopterin S-methyltransferase subunit C	7.2.1.4	Methanogenesis	1	central
E22bin.1469	A5-Pool-H2-CO2-TMA_8_NODE_6510_length_9072_cov_179.711545_11	d__Archaea	Halobacteriota	c__Methanosarcinia	o__Methanosarcinales	Methanosarcinaceae	Methanohalophilus	s__	K00580	tetrahydromethanopterin S-methyltransferase subunit D	7.2.1.4	Methanogenesis	1	central
E22bin.1469	A5-Pool-H2-CO2-TMA_8_NODE_6510_length_9072_cov_179.711545_12	d__Archaea	Halobacteriota	c__Methanosarcinia	o__Methanosarcinales	Methanosarcinaceae	Methanohalophilus	s__	K00581	tetrahydromethanopterin S-methyltransferase subunit E	7.2.1.4	Methanogenesis	1	central
E22bin.1469	A5-Pool-H2-CO2-TMA_8_NODE_703_length_30498_cov_175.122491_23	d__Archaea	Halobacteriota	c__Methanosarcinia	o__Methanosarcinales	Methanosarcinaceae	Methanohalophilus	s__	K00441	F420-reducing hydrogenase subunit beta	1.12.98.1	Electron transfer	1	soluble
E22bin.1469	A5-Pool-H2-CO2-TMA_8_NODE_703_length_30498_cov_175.122491_23	d__Archaea	Halobacteriota	c__Methanosarcinia	o__Methanosarcinales	Methanosarcinaceae	Methanohalophilus	s__	K00441	F420-reducing hydrogenase subunit beta	1.12.98.1	Methanogenesis	1	Archaeal-WLP
E22bin.1469	A5-Pool-H2-CO2-TMA_8_NODE_703_length_30498_cov_175.122491_25	d__Archaea	Halobacteriota	c__Methanosarcinia	o__Methanosarcinales	Methanosarcinaceae	Methanohalophilus	s__	K22083	methylamine---glutamate N-methyltransferase subunit C	2.1.1.21	Methylotrophy		Methyl-N
E22bin.1469	A5-Pool-H2-CO2-TMA_8_NODE_703_length_30498_cov_175.122491_27	d__Archaea	Halobacteriota	c__Methanosarcinia	o__Methanosarcinales	Methanosarcinaceae	Methanohalophilus	s__	K01915	glutamine synthetase	6.3.1.2	Betaine		Related
E22bin.1469	A5-Pool-H2-CO2-TMA_8_NODE_703_length_30498_cov_175.122491_27	d__Archaea	Halobacteriota	c__Methanosarcinia	o__Methanosarcinales	Methanosarcinaceae	Methanohalophilus	s__	K01915	glutamine synthetase		Nitrogen		N related
E22bin.1469	A5-Pool-H2-CO2-TMA_8_NODE_77_length_67531_cov_175.012597_2	d__Archaea	Halobacteriota	c__Methanosarcinia	o__Methanosarcinales	Methanosarcinaceae	Methanohalophilus	s__	K02013	iron complex transport system ATP-binding protein	7.2.2.-	Transporter		Metals
E22bin.1469	A5-Pool-H2-CO2-TMA_8_NODE_77_length_67531_cov_175.012597_3	d__Archaea	Halobacteriota	c__Methanosarcinia	o__Methanosarcinales	Methanosarcinaceae	Methanohalophilus	s__	K02015	iron complex transport system permease protein		Transporter		Metals
E22bin.1469	A5-Pool-H2-CO2-TMA_8_NODE_77_length_67531_cov_175.012597_5	d__Archaea	Halobacteriota	c__Methanosarcinia	o__Methanosarcinales	Methanosarcinaceae	Methanohalophilus	s__	K08264	Heterodisulfide reductase subunit D	1.8.98.1	Electron transfer	1	membrane
E22bin.1469	A5-Pool-H2-CO2-TMA_8_NODE_77_length_67531_cov_175.012597_16	d__Archaea	Halobacteriota	c__Methanosarcinia	o__Methanosarcinales	Methanosarcinaceae	Methanohalophilus	s__	K00931	glutamate 5-kinase	2.7.2.11	Betaine		Related
E22bin.1469	A5-Pool-H2-CO2-TMA_8_NODE_77_length_67531_cov_175.012597_17	d__Archaea	Halobacteriota	c__Methanosarcinia	o__Methanosarcinales	Methanosarcinaceae	Methanohalophilus	s__	K00147	glutamate-5-semialdehyde dehydrogenase	1.2.1.41	Betaine		Related
E22bin.1469	A5-Pool-H2-CO2-TMA_8_NODE_77_length_67531_cov_175.012597_18	d__Archaea	Halobacteriota	c__Methanosarcinia	o__Methanosarcinales	Methanosarcinaceae	Methanohalophilus	s__	K00399	methyl-coenzyme M reductase alpha subunit	2.8.4.1	Methanogenesis	1	keygen
E22bin.1469	A5-Pool-H2-CO2-TMA_8_NODE_77_length_67531_cov_175.012597_19	d__Archaea	Halobacteriota	c__Methanosarcinia	o__Methanosarcinales	Methanosarcinaceae	Methanohalophilus	s__	K00402	methyl-coenzyme M reductase gamma subunit	2.8.4.1	Methanogenesis	1	keygen
E22bin.1469	A5-Pool-H2-CO2-TMA_8_NODE_77_length_67531_cov_175.012597_20	d__Archaea	Halobacteriota	c__Methanosarcinia	o__Methanosarcinales	Methanosarcinaceae	Methanohalophilus	s__	K03421	methyl-coenzyme M reductase subunit C		Methanogenesis		keygen
E22bin.1469	A5-Pool-H2-CO2-TMA_8_NODE_77_length_67531_cov_175.012597_21	d__Archaea	Halobacteriota	c__Methanosarcinia	o__Methanosarcinales	Methanosarcinaceae	Methanohalophilus	s__	K03422	methyl-coenzyme M reductase subunit D		Methanogenesis		keygen
E22bin.1469	A5-Pool-H2-CO2-TMA_8_NODE_77_length_67531_cov_175.012597_22	d__Archaea	Halobacteriota	c__Methanosarcinia	o__Methanosarcinales	Methanosarcinaceae	Methanohalophilus	s__	K00401	methyl-coenzyme M reductase beta subunit	2.8.4.1	Methanogenesis	1	keygen
E22bin.1469	A5-Pool-H2-CO2-TMA_8_NODE_77_length_67531_cov_175.012597_27	d__Archaea	Halobacteriota	c__Methanosarcinia	o__Methanosarcinales	Methanosarcinaceae	Methanohalophilus	s__	K01960	pyruvate carboxylase subunit B	6.4.1.1	Carbon fixation		rTCA !st
E22bin.1469	A5-Pool-H2-CO2-TMA_8_NODE_77_length_67531_cov_175.012597_27	d__Archaea	Halobacteriota	c__Methanosarcinia	o__Methanosarcinales	Methanosarcinaceae	Methanohalophilus	s__	K01960	pyruvate carboxylase subunit B	6.4.1.1	Carbon fixation		irTCA
E22bin.1469	A5-Pool-H2-CO2-TMA_8_NODE_77_length_67531_cov_175.012597_28	d__Archaea	Halobacteriota	c__Methanosarcinia	o__Methanosarcinales	Methanosarcinaceae	Methanohalophilus	s__	K01961	acetyl-CoA carboxylase biotin carboxylase subunit	6.4.1.2	Carbon fixation	1	3HP
E22bin.1469	A5-Pool-H2-CO2-TMA_8_NODE_77_length_67531_cov_175.012597_36	d__Archaea	Halobacteriota	c__Methanosarcinia	o__Methanosarcinales	Methanosarcinaceae	Methanohalophilus	s__	K19824	rubrerythrin		Stress		ROS
E22bin.1469	A5-Pool-H2-CO2-TMA_8_NODE_77_length_67531_cov_175.012597_38	d__Archaea	Halobacteriota	c__Methanosarcinia	o__Methanosarcinales	Methanosarcinaceae	Methanohalophilus	s__	K08265	Heterodisulfide reductase subunit E	1.8.98.1	Electron transfer	1	membrane
E22bin.1469	A5-Pool-H2-CO2-TMA_8_NODE_77_length_67531_cov_175.012597_39	d__Archaea	Halobacteriota	c__Methanosarcinia	o__Methanosarcinales	Methanosarcinaceae	Methanohalophilus	s__	K08264	Heterodisulfide reductase subunit D	1.8.98.1	Electron transfer	1	membrane
E22bin.1469	A5-Pool-H2-CO2-TMA_8_NODE_77_length_67531_cov_175.012597_42	d__Archaea	Halobacteriota	c__Methanosarcinia	o__Methanosarcinales	Methanosarcinaceae	Methanohalophilus	s__	K07305	peptide-methionine (S)-S-oxide reductase	1.8.4.12	Stress		ROS
E22bin.1469	A5-Pool-H2-CO2-TMA_8_NODE_77_length_67531_cov_175.012597_56	d__Archaea	Halobacteriota	c__Methanosarcinia	o__Methanosarcinales	Methanosarcinaceae	Methanohalophilus	s__	K01006	pyruvate orthophosphate dikinase	2.7.9.1	Carbon fixation		rTCA !st
E22bin.1469	A5-Pool-H2-CO2-TMA_8_NODE_790_length_28922_cov_178.995843_6	d__Archaea	Halobacteriota	c__Methanosarcinia	o__Methanosarcinales	Methanosarcinaceae	Methanohalophilus	s__	K00286	pyrroline-5-carboxylate reductase	1.5.1.2	Betaine		Related
E22bin.1469	A5-Pool-H2-CO2-TMA_8_NODE_790_length_28922_cov_178.995843_26	d__Archaea	Halobacteriota	c__Methanosarcinia	o__Methanosarcinales	Methanosarcinaceae	Methanohalophilus	s__	K04069	pyruvate formate lyase activating enzyme	1.97.1.4	Fermentation		formate
E22bin.1469	A5-Pool-H2-CO2-TMA_8_NODE_8026_length_7937_cov_160.372494_1	d__Archaea	Halobacteriota	c__Methanosarcinia	o__Methanosarcinales	Methanosarcinaceae	Methanohalophilus	s__	K07325	archaeal flagellin		Miscellaneous		Archeal Flagellar
E22bin.1469	A5-Pool-H2-CO2-TMA_8_NODE_8026_length_7937_cov_160.372494_3	d__Archaea	Halobacteriota	c__Methanosarcinia	o__Methanosarcinales	Methanosarcinaceae	Methanohalophilus	s__	K07330	archaeal flagellar protein FlaG		Miscellaneous		Archeal Flagellar
E22bin.1469	A5-Pool-H2-CO2-TMA_8_NODE_8026_length_7937_cov_160.372494_4	d__Archaea	Halobacteriota	c__Methanosarcinia	o__Methanosarcinales	Methanosarcinaceae	Methanohalophilus	s__	K07329	archaeal flagellar protein FlaF		Miscellaneous		Archeal Flagellar
E22bin.1469	A5-Pool-H2-CO2-TMA_8_NODE_8026_length_7937_cov_160.372494_5	d__Archaea	Halobacteriota	c__Methanosarcinia	o__Methanosarcinales	Methanosarcinaceae	Methanohalophilus	s__	K07331	archaeal flagellar protein FlaH		Miscellaneous		Archeal Flagellar
E22bin.1469	A5-Pool-H2-CO2-TMA_8_NODE_8026_length_7937_cov_160.372494_6	d__Archaea	Halobacteriota	c__Methanosarcinia	o__Methanosarcinales	Methanosarcinaceae	Methanohalophilus	s__	K07332	archaeal flagellar protein FlaI		Miscellaneous		Archeal Flagellar
E22bin.1469	A5-Pool-H2-CO2-TMA_8_NODE_8026_length_7937_cov_160.372494_7	d__Archaea	Halobacteriota	c__Methanosarcinia	o__Methanosarcinales	Methanosarcinaceae	Methanohalophilus	s__	K07333	archaeal flagellar protein FlaJ		Miscellaneous		Archeal Flagellar
E22bin.1469	A5-Pool-H2-CO2-TMA_8_NODE_8744_length_7508_cov_177.311418_2	d__Archaea	Halobacteriota	c__Methanosarcinia	o__Methanosarcinales	Methanosarcinaceae	Methanohalophilus	s__	K22163	F420H2 dehydrogenase subunit H	1.5.98.3	Electron transfer		membrane
E22bin.1469	A5-Pool-H2-CO2-TMA_8_NODE_8744_length_7508_cov_177.311418_3	d__Archaea	Halobacteriota	c__Methanosarcinia	o__Methanosarcinales	Methanosarcinaceae	Methanohalophilus	s__	K22161	F420H2 dehydrogenase subunit D	1.5.98.3	Electron transfer		membrane
E22bin.1469	A5-Pool-H2-CO2-TMA_8_NODE_8744_length_7508_cov_177.311418_4	d__Archaea	Halobacteriota	c__Methanosarcinia	o__Methanosarcinales	Methanosarcinaceae	Methanohalophilus	s__	K22160	F420H2 dehydrogenase subunit C	1.5.98.3	Electron transfer		membrane
E22bin.1469	A5-Pool-H2-CO2-TMA_8_NODE_8744_length_7508_cov_177.311418_5	d__Archaea	Halobacteriota	c__Methanosarcinia	o__Methanosarcinales	Methanosarcinaceae	Methanohalophilus	s__	K22159	F420H2 dehydrogenase subunit B	1.5.98.3	Electron transfer		membrane
E22bin.1469	A5-Pool-H2-CO2-TMA_8_NODE_8744_length_7508_cov_177.311418_6	d__Archaea	Halobacteriota	c__Methanosarcinia	o__Methanosarcinales	Methanosarcinaceae	Methanohalophilus	s__	K22158	F420H2 dehydrogenase subunit A	1.5.98.3	Electron transfer		membrane
E22bin.1469	A5-Pool-H2-CO2-TMA_8_NODE_9113_length_7310_cov_176.796003_3	d__Archaea	Halobacteriota	c__Methanosarcinia	o__Methanosarcinales	Methanosarcinaceae	Methanohalophilus	s__	K02013	iron complex transport system ATP-binding protein	7.2.2.-	Transporter		Metals
E22bin.1469	A5-Pool-H2-CO2-TMA_8_NODE_9113_length_7310_cov_176.796003_4	d__Archaea	Halobacteriota	c__Methanosarcinia	o__Methanosarcinales	Methanosarcinaceae	Methanohalophilus	s__	K02015	iron complex transport system permease protein		Transporter		Metals
E22bin.1469	A5-Pool-H2-CO2-TMA_8_NODE_9113_length_7310_cov_176.796003_5	d__Archaea	Halobacteriota	c__Methanosarcinia	o__Methanosarcinales	Methanosarcinaceae	Methanohalophilus	s__	K04069	pyruvate formate lyase activating enzyme	1.97.1.4	Fermentation		formate
E22bin.1469	A5-Pool-H2-CO2-TMA_8_NODE_9113_length_7310_cov_176.796003_7	d__Archaea	Halobacteriota	c__Methanosarcinia	o__Methanosarcinales	Methanosarcinaceae	Methanohalophilus	s__	K02016	iron complex transport system substrate-binding protein		Transporter		Metals
E22bin.1469	A5-Pool-H2-CO2-TMA_8_NODE_948_length_26296_cov_175.975344_14	d__Archaea	Halobacteriota	c__Methanosarcinia	o__Methanosarcinales	Methanosarcinaceae	Methanohalophilus	s__	K03615	H+/Na+-translocating ferredoxin:NAD+ oxidoreductase subunit C	7.1.1.11	Electron transfer	1	membrane
E22bin.1469	A5-Pool-H2-CO2-TMA_8_NODE_948_length_26296_cov_175.975344_16	d__Archaea	Halobacteriota	c__Methanosarcinia	o__Methanosarcinales	Methanosarcinaceae	Methanohalophilus	s__	K03612	H+/Na+-translocating ferredoxin:NAD+ oxidoreductase subunit G		Electron transfer	1	membrane
E22bin.1469	A5-Pool-H2-CO2-TMA_8_NODE_948_length_26296_cov_175.975344_17	d__Archaea	Halobacteriota	c__Methanosarcinia	o__Methanosarcinales	Methanosarcinaceae	Methanohalophilus	s__	K03613	H+/Na+-translocating ferredoxin:NAD+ oxidoreductase subunit E		Electron transfer	1	membrane
E22bin.1469	A5-Pool-H2-CO2-TMA_8_NODE_948_length_26296_cov_175.975344_18	d__Archaea	Halobacteriota	c__Methanosarcinia	o__Methanosarcinales	Methanosarcinaceae	Methanohalophilus	s__	K03617	H+/Na+-translocating ferredoxin:NAD+ oxidoreductase subunit A		Electron transfer	1	membrane
E22bin.1469	A5-Pool-H2-CO2-TMA_8_NODE_948_length_26296_cov_175.975344_19	d__Archaea	Halobacteriota	c__Methanosarcinia	o__Methanosarcinales	Methanosarcinaceae	Methanohalophilus	s__	K03616	H+/Na+-translocating ferredoxin:NAD+ oxidoreductase subunit B	7.1.1.11	Electron transfer	1	membrane
E22bin.1469	A5-Pool-H2-CO2-TMA_8_NODE_948_length_26296_cov_175.975344_27	d__Archaea	Halobacteriota	c__Methanosarcinia	o__Methanosarcinales	Methanosarcinaceae	Methanohalophilus	s__	K14083	trimethylamine---corrinoid protein Co-methyltransferase	2.1.1.250	Methylotrophy	1	Methyl-N
E22bin.1469	A5-Pool-H2-CO2-TMA_8_NODE_948_length_26296_cov_175.975344_28	d__Archaea	Halobacteriota	c__Methanosarcinia	o__Methanosarcinales	Methanosarcinaceae	Methanohalophilus	s__	K14083	trimethylamine---corrinoid protein Co-methyltransferase	2.1.1.250	Methylotrophy	1	Methyl-N
E22bin.1469	A5-Pool-H2-CO2-TMA_8_NODE_948_length_26296_cov_175.975344_29	d__Archaea	Halobacteriota	c__Methanosarcinia	o__Methanosarcinales	Methanosarcinaceae	Methanohalophilus	s__	K14084	trimethylamine corrinoid protein		Methylotrophy	1	Methyl-N
E22bin.1469	A5-Pool-H2-CO2-TMA_8_NODE_968_length_26063_cov_166.396416_3	d__Archaea	Halobacteriota	c__Methanosarcinia	o__Methanosarcinales	Methanosarcinaceae	Methanohalophilus	s__	K01807	ribose 5-phosphate isomerase A	5.3.1.6	Carbon fixation		CBB
E22bin.1469	A5-Pool-H2-CO2-TMA_8_NODE_968_length_26063_cov_166.396416_18	d__Archaea	Halobacteriota	c__Methanosarcinia	o__Methanosarcinales	Methanosarcinaceae	Methanohalophilus	s__	K21310	methanethiol S-methyltransferase	2.1.1.334	Methylotrophy	1	Methyl-S
E22bin.1469	A5-Pool-H2-CO2-TMA_8_NODE_96_length_62414_cov_181.852660_4	d__Archaea	Halobacteriota	c__Methanosarcinia	o__Methanosarcinales	Methanosarcinaceae	Methanohalophilus	s__	K11780	7,8-didemethyl-8-hydroxy-5-deazariboflavin synthase	4.3.1.32	Cofactors		F420 biosynthesis, archaea
E22bin.1469	A5-Pool-H2-CO2-TMA_8_NODE_96_length_62414_cov_181.852660_5	d__Archaea	Halobacteriota	c__Methanosarcinia	o__Methanosarcinales	Methanosarcinaceae	Methanohalophilus	s__	K11781	5-amino-6-(D-ribitylamino)uracil---L-tyrosine 4-hydroxyphenyl transferase	2.5.1.147	Cofactors		F420 biosynthesis, archaea
E22bin.1469	A5-Pool-H2-CO2-TMA_8_NODE_96_length_62414_cov_181.852660_6	d__Archaea	Halobacteriota	c__Methanosarcinia	o__Methanosarcinales	Methanosarcinaceae	Methanohalophilus	s__	K11781	5-amino-6-(D-ribitylamino)uracil---L-tyrosine 4-hydroxyphenyl transferase	2.5.1.147	Cofactors		F420 biosynthesis, archaea
E22bin.1469	A5-Pool-H2-CO2-TMA_8_NODE_96_length_62414_cov_181.852660_7	d__Archaea	Halobacteriota	c__Methanosarcinia	o__Methanosarcinales	Methanosarcinaceae	Methanohalophilus	s__	K14941	2-phospho-L-lactate/phosphoenolpyruvate guanylyltransferase	2.7.7.68	Cofactors		F420 biosynthesis, archaea
E22bin.1469	A5-Pool-H2-CO2-TMA_8_NODE_96_length_62414_cov_181.852660_10	d__Archaea	Halobacteriota	c__Methanosarcinia	o__Methanosarcinales	Methanosarcinaceae	Methanohalophilus	s__	K03499	trk/ktr system potassium uptake protein		Transporter		Betaine / Glycine
E22bin.1469	A5-Pool-H2-CO2-TMA_8_NODE_96_length_62414_cov_181.852660_15	d__Archaea	Halobacteriota	c__Methanosarcinia	o__Methanosarcinales	Methanosarcinaceae	Methanohalophilus	s__	K06914	tyramine---L-glutamate ligase	6.3.4.24	Cofactors		Methanofuran biosynthesis
E22bin.1469	A5-Pool-H2-CO2-TMA_8_NODE_96_length_62414_cov_181.852660_16	d__Archaea	Halobacteriota	c__Methanosarcinia	o__Methanosarcinales	Methanosarcinaceae	Methanohalophilus	s__	K07072	(4-(4-[2-(gamma-L-glutamylamino)ethyl]phenoxymethyl)furan-2-yl)methanamine synthase	2.5.1.131	Cofactors		Methanofuran biosynthesis
E22bin.1469	A5-Pool-H2-CO2-TMA_8_NODE_96_length_62414_cov_181.852660_17	d__Archaea	Halobacteriota	c__Methanosarcinia	o__Methanosarcinales	Methanosarcinaceae	Methanohalophilus	s__	K07144	5-(aminomethyl)-3-furanmethanol phosphate kinase	2.7.4.31	Cofactors		Methanofuran biosynthesis
E22bin.1469	A5-Pool-H2-CO2-TMA_8_NODE_96_length_62414_cov_181.852660_28	d__Archaea	Halobacteriota	c__Methanosarcinia	o__Methanosarcinales	Methanosarcinaceae	Methanohalophilus	s__	K00390	phosphoadenosine phosphosulfate reductase	1.8.4.8	Sulfur		ASR
E22bin.1469	A5-Pool-H2-CO2-TMA_8_NODE_96_length_62414_cov_181.852660_29	d__Archaea	Halobacteriota	c__Methanosarcinia	o__Methanosarcinales	Methanosarcinaceae	Methanohalophilus	s__	K00266	glutamate synthase (NADPH) small chain		Nitrogen		N related
E22bin.1469	A5-Pool-H2-CO2-TMA_8_NODE_96_length_62414_cov_181.852660_49	d__Archaea	Halobacteriota	c__Methanosarcinia	o__Methanosarcinales	Methanosarcinaceae	Methanohalophilus	s__	K00927	phosphoglycerate kinase	2.7.2.3	Carbon fixation		CBB
E22bin.1469	A5-Pool-H2-CO2-TMA_8_NODE_96_length_62414_cov_181.852660_51	d__Archaea	Halobacteriota	c__Methanosarcinia	o__Methanosarcinales	Methanosarcinaceae	Methanohalophilus	s__	K24012	acetate--CoA ligase (ADP-forming)	6.2.1.13	C metabolism		Pyruvate metabolism
E22bin.1469	A5-Pool-H2-CO2-TMA_8_NODE_96_length_62414_cov_181.852660_52	d__Archaea	Halobacteriota	c__Methanosarcinia	o__Methanosarcinales	Methanosarcinaceae	Methanohalophilus	s__	K03809	NAD(P)H dehydrogenase (quinone)	1.6.5.2	ETC Complexes		Quinone related
E22bin.1469	A5-Pool-H2-CO2-TMA_8_NODE_96_length_62414_cov_181.852660_53	d__Archaea	Halobacteriota	c__Methanosarcinia	o__Methanosarcinales	Methanosarcinaceae	Methanohalophilus	s__	K03281	chloride channel protein, CIC family		Stress		Detox
E22bin.1469	A5-Pool-H2-CO2-TMA_8_NODE_9762_length_6985_cov_182.083550_2	d__Archaea	Halobacteriota	c__Methanosarcinia	o__Methanosarcinales	Methanosarcinaceae	Methanohalophilus	s__	K00193	acetyl-CoA decarbonylase/synthase, CODH/ACS complex subunit beta	2.3.1.169	Methanogenesis	1	Acetoclastic
E22bin.1469	A5-Pool-H2-CO2-TMA_8_NODE_9762_length_6985_cov_182.083550_4	d__Archaea	Halobacteriota	c__Methanosarcinia	o__Methanosarcinales	Methanosarcinaceae	Methanohalophilus	s__	K00194	anaerobic carbon-monoxide dehydrogenase, CODH/ACS complex subunit delta	2.1.1.245	Carbon fixation	1	WLP
E22bin.1469	A5-Pool-H2-CO2-TMA_8_NODE_9762_length_6985_cov_182.083550_4	d__Archaea	Halobacteriota	c__Methanosarcinia	o__Methanosarcinales	Methanosarcinaceae	Methanohalophilus	s__	K00194	acetyl-CoA decarbonylase/synthase, CODH/ACS complex subunit delta	2.1.1.245	Methanogenesis	1	Acetoclastic
E22bin.1469	A5-Pool-H2-CO2-TMA_8_NODE_9762_length_6985_cov_182.083550_5	d__Archaea	Halobacteriota	c__Methanosarcinia	o__Methanosarcinales	Methanosarcinaceae	Methanohalophilus	s__	K00197	anaerobic carbon-monoxide dehydrogenase, CODH/ACS complex subunit gamma	2.1.1.245	Carbon fixation	1	WLP
E22bin.1469	A5-Pool-H2-CO2-TMA_8_NODE_9762_length_6985_cov_182.083550_5	d__Archaea	Halobacteriota	c__Methanosarcinia	o__Methanosarcinales	Methanosarcinaceae	Methanohalophilus	s__	K00197	acetyl-CoA decarbonylase/synthase, CODH/ACS complex subunit gamma	2.1.1.245	Methanogenesis	1	Acetoclastic
E22bin.1469	A5-Pool-H2-CO2-TMA_8_NODE_9784_length_6975_cov_153.574711_3	d__Archaea	Halobacteriota	c__Methanosarcinia	o__Methanosarcinales	Methanosarcinaceae	Methanohalophilus	s__	K03408	purine-binding chemotaxis protein CheW		Miscellaneous		Chemotaxis
E22bin.1469	A5-Pool-H2-CO2-TMA_8_NODE_982_length_25958_cov_171.653708_6	d__Archaea	Halobacteriota	c__Methanosarcinia	o__Methanosarcinales	Methanosarcinaceae	Methanohalophilus	s__	K19793	(5-formylfuran-3-yl)methyl phosphate transaminase	2.6.1.108	Cofactors		Methanofuran biosynthesis
E22bin.1469	A5-Pool-H2-CO2-TMA_8_NODE_982_length_25958_cov_171.653708_14	d__Archaea	Halobacteriota	c__Methanosarcinia	o__Methanosarcinales	Methanosarcinaceae	Methanohalophilus	s__	K07333	archaeal flagellar protein FlaJ		Miscellaneous		Archeal Flagellar
E22bin.1469	A5-Pool-H2-CO2-TMA_8_NODE_982_length_25958_cov_171.653708_15	d__Archaea	Halobacteriota	c__Methanosarcinia	o__Methanosarcinales	Methanosarcinaceae	Methanohalophilus	s__	K07332	archaeal flagellar protein FlaI		Miscellaneous		Archeal Flagellar
E22bin.1539	A5-Pool-TMA_1_NODE_16288_length_5615_cov_21.785432_2	d__Archaea	Micrarchaeota	c__Micrarchaeia	o__Norongarragalinales	Norongarragalinaceae	UBA95	s__	K05337	ferredoxin		ETC Complexes		Quinone related
E22bin.1539	A5-Pool-TMA_1_NODE_2135_length_19911_cov_21.892979_15	d__Archaea	Micrarchaeota	c__Micrarchaeia	o__Norongarragalinales	Norongarragalinaceae	UBA95	s__	K07034	uncharacterized protein (putative acetate transporter)		Transporter		acetate
E22bin.1539	A5-Pool-TMA_1_NODE_23377_length_4300_cov_5.129564_1	d__Archaea	Micrarchaeota	c__Micrarchaeia	o__Norongarragalinales	Norongarragalinaceae	UBA95	s__	K00957	sulfate adenylyltransferase subunit 2	2.7.7.4	Sulfur	1	DSR / ASR
E22bin.1539	A5-Pool-TMA_1_NODE_240_length_53859_cov_23.007360_14	d__Archaea	Micrarchaeota	c__Micrarchaeia	o__Norongarragalinales	Norongarragalinaceae	UBA95	s__	K09815	zinc transport system substrate-binding protein		Transporter		Metals
E22bin.1539	A5-Pool-TMA_1_NODE_240_length_53859_cov_23.007360_33	d__Archaea	Micrarchaeota	c__Micrarchaeia	o__Norongarragalinales	Norongarragalinaceae	UBA95	s__	K01006	pyruvate orthophosphate dikinase	2.7.9.1	Carbon fixation		rTCA !st
E22bin.1539	A5-Pool-TMA_1_NODE_240_length_53859_cov_23.007360_56	d__Archaea	Micrarchaeota	c__Micrarchaeia	o__Norongarragalinales	Norongarragalinaceae	UBA95	s__	K04069	pyruvate formate lyase activating enzyme	1.97.1.4	Fermentation		formate
E22bin.1539	A5-Pool-TMA_1_NODE_26_length_130314_cov_23.354977_15	d__Archaea	Micrarchaeota	c__Micrarchaeia	o__Norongarragalinales	Norongarragalinaceae	UBA95	s__	K07332	archaeal flagellar protein FlaI		Miscellaneous		Archeal Flagellar
E22bin.1539	A5-Pool-TMA_1_NODE_26_length_130314_cov_23.354977_17	d__Archaea	Micrarchaeota	c__Micrarchaeia	o__Norongarragalinales	Norongarragalinaceae	UBA95	s__	K07333	archaeal flagellar protein FlaJ		Miscellaneous		Archeal Flagellar
E22bin.1539	A5-Pool-TMA_1_NODE_26_length_130314_cov_23.354977_23	d__Archaea	Micrarchaeota	c__Micrarchaeia	o__Norongarragalinales	Norongarragalinaceae	UBA95	s__	K04069	pyruvate formate lyase activating enzyme	1.97.1.4	Fermentation		formate
E22bin.1539	A5-Pool-TMA_1_NODE_26_length_130314_cov_23.354977_65	d__Archaea	Micrarchaeota	c__Micrarchaeia	o__Norongarragalinales	Norongarragalinaceae	UBA95	s__	K05337	ferredoxin		ETC Complexes		Quinone related
E22bin.1539	A5-Pool-TMA_1_NODE_26_length_130314_cov_23.354977_86	d__Archaea	Micrarchaeota	c__Micrarchaeia	o__Norongarragalinales	Norongarragalinaceae	UBA95	s__	K05919	superoxide reductase	1.15.1.2	Stress		ROS
E22bin.1539	A5-Pool-TMA_1_NODE_2_length_261286_cov_24.173364_41	d__Archaea	Micrarchaeota	c__Micrarchaeia	o__Norongarragalinales	Norongarragalinaceae	UBA95	s__	K09735	GTP-dependent dephospho-CoA kinase	2.7.1.237	Cofactors		Coenzyme A biosynthesis, archaea
E22bin.1539	A5-Pool-TMA_1_NODE_2_length_261286_cov_24.173364_84	d__Archaea	Micrarchaeota	c__Micrarchaeia	o__Norongarragalinales	Norongarragalinaceae	UBA95	s__	K07991	archaeal preflagellin peptidase	3.4.23.52	Miscellaneous		Archeal Flagellar
E22bin.1539	A5-Pool-TMA_1_NODE_2_length_261286_cov_24.173364_132	d__Archaea	Micrarchaeota	c__Micrarchaeia	o__Norongarragalinales	Norongarragalinaceae	UBA95	s__	K00927	phosphoglycerate kinase	2.7.2.3	Carbon fixation		CBB
E22bin.1539	A5-Pool-TMA_1_NODE_2_length_261286_cov_24.173364_168	d__Archaea	Micrarchaeota	c__Micrarchaeia	o__Norongarragalinales	Norongarragalinaceae	UBA95	s__	K00134	glyceraldehyde 3-phosphate dehydrogenase	1.2.1.12	Carbon fixation		CBB
E22bin.1539	A5-Pool-TMA_1_NODE_2_length_261286_cov_24.173364_197	d__Archaea	Micrarchaeota	c__Micrarchaeia	o__Norongarragalinales	Norongarragalinaceae	UBA95	s__	K07301	cation:H+ antiporter		Stress		Osmoregulation
E22bin.1539	A5-Pool-TMA_1_NODE_2_length_261286_cov_24.173364_238	d__Archaea	Micrarchaeota	c__Micrarchaeia	o__Norongarragalinales	Norongarragalinaceae	UBA95	s__	K07333	archaeal flagellar protein FlaJ		Miscellaneous		Archeal Flagellar
E22bin.1539	A5-Pool-TMA_1_NODE_2_length_261286_cov_24.173364_239	d__Archaea	Micrarchaeota	c__Micrarchaeia	o__Norongarragalinales	Norongarragalinaceae	UBA95	s__	K07333	archaeal flagellar protein FlaJ		Miscellaneous		Archeal Flagellar
E22bin.1539	A5-Pool-TMA_1_NODE_2_length_261286_cov_24.173364_244	d__Archaea	Micrarchaeota	c__Micrarchaeia	o__Norongarragalinales	Norongarragalinaceae	UBA95	s__	K00172	pyruvate ferredoxin oxidoreductase gamma subunit	1.2.7.1	Carbon fixation		DCHB
E22bin.1539	A5-Pool-TMA_1_NODE_2_length_261286_cov_24.173364_244	d__Archaea	Micrarchaeota	c__Micrarchaeia	o__Norongarragalinales	Norongarragalinaceae	UBA95	s__	K00172	pyruvate ferredoxin oxidoreductase gamma subunit	1.2.7.1	Carbon fixation		rTCA !st
E22bin.1539	A5-Pool-TMA_1_NODE_2_length_261286_cov_24.173364_244	d__Archaea	Micrarchaeota	c__Micrarchaeia	o__Norongarragalinales	Norongarragalinaceae	UBA95	s__	K00172	pyruvate ferredoxin oxidoreductase gamma subunit	1.2.7.1	Carbon fixation		irTCA
E22bin.1539	A5-Pool-TMA_1_NODE_2_length_261286_cov_24.173364_254	d__Archaea	Micrarchaeota	c__Micrarchaeia	o__Norongarragalinales	Norongarragalinaceae	UBA95	s__	K00600	glycine hydroxymethyltransferase	2.1.2.1	Methanogenesis	1	Archaeal-WLP
E22bin.1539	A5-Pool-TMA_1_NODE_2_length_261286_cov_24.173364_254	d__Archaea	Micrarchaeota	c__Micrarchaeia	o__Norongarragalinales	Norongarragalinaceae	UBA95	s__	K00600	glycine hydroxymethyltransferase	2.1.2.1	Betaine	1	Degradation
E22bin.1539	A5-Pool-TMA_1_NODE_2_length_261286_cov_24.173364_270	d__Archaea	Micrarchaeota	c__Micrarchaeia	o__Norongarragalinales	Norongarragalinaceae	UBA95	s__	K03574	8-oxo-dGTP diphosphatase	3.6.1.55	Stress		ROS
E22bin.1539	A5-Pool-TMA_1_NODE_539_length_38687_cov_23.280363_17	d__Archaea	Micrarchaeota	c__Micrarchaeia	o__Norongarragalinales	Norongarragalinaceae	UBA95	s__	K01808	ribose 5-phosphate isomerase B	5.3.1.6	Carbon fixation		CBB
E22bin.1539	A5-Pool-TMA_1_NODE_66_length_91908_cov_23.472581_39	d__Archaea	Micrarchaeota	c__Micrarchaeia	o__Norongarragalinales	Norongarragalinaceae	UBA95	s__	K00615	transketolase	2.2.1.1	Carbon fixation		CBB
E22bin.1539	A5-Pool-TMA_1_NODE_66_length_91908_cov_23.472581_44	d__Archaea	Micrarchaeota	c__Micrarchaeia	o__Norongarragalinales	Norongarragalinaceae	UBA95	s__	K04069	pyruvate formate lyase activating enzyme	1.97.1.4	Fermentation		formate
E22bin.1539	A5-Pool-TMA_1_NODE_66_length_91908_cov_23.472581_58	d__Archaea	Micrarchaeota	c__Micrarchaeia	o__Norongarragalinales	Norongarragalinaceae	UBA95	s__	K00925	acetate kinase	2.7.2.1	Methanogenesis	1	Acetoclastic
E22bin.1539	A5-Pool-TMA_1_NODE_66_length_91908_cov_23.472581_86	d__Archaea	Micrarchaeota	c__Micrarchaeia	o__Norongarragalinales	Norongarragalinaceae	UBA95	s__	K07332	archaeal flagellar protein FlaI		Miscellaneous		Archeal Flagellar
E22bin.1539	A5-Pool-TMA_1_NODE_672_length_35327_cov_24.736987_3	d__Archaea	Micrarchaeota	c__Micrarchaeia	o__Norongarragalinales	Norongarragalinaceae	UBA95	s__	K03498	trk/ktr system potassium uptake protein		Transporter		Betaine / Glycine
E22bin.1539	A5-Pool-TMA_1_NODE_775_length_33162_cov_24.525720_20	d__Archaea	Micrarchaeota	c__Micrarchaeia	o__Norongarragalinales	Norongarragalinaceae	UBA95	s__	K00171	pyruvate ferredoxin oxidoreductase delta subunit	1.2.7.1	Carbon fixation		DCHB
E22bin.1539	A5-Pool-TMA_1_NODE_775_length_33162_cov_24.525720_20	d__Archaea	Micrarchaeota	c__Micrarchaeia	o__Norongarragalinales	Norongarragalinaceae	UBA95	s__	K00171	pyruvate ferredoxin oxidoreductase delta subunit	1.2.7.1	Carbon fixation		rTCA !st
E22bin.1539	A5-Pool-TMA_1_NODE_775_length_33162_cov_24.525720_20	d__Archaea	Micrarchaeota	c__Micrarchaeia	o__Norongarragalinales	Norongarragalinaceae	UBA95	s__	K00171	pyruvate ferredoxin oxidoreductase delta subunit	1.2.7.1	Carbon fixation		irTCA
E22bin.1539	A5-Pool-TMA_1_NODE_775_length_33162_cov_24.525720_22	d__Archaea	Micrarchaeota	c__Micrarchaeia	o__Norongarragalinales	Norongarragalinaceae	UBA95	s__	K00169	pyruvate ferredoxin oxidoreductase alpha subunit	1.2.7.1	Carbon fixation		DCHB
E22bin.1539	A5-Pool-TMA_1_NODE_775_length_33162_cov_24.525720_22	d__Archaea	Micrarchaeota	c__Micrarchaeia	o__Norongarragalinales	Norongarragalinaceae	UBA95	s__	K00169	pyruvate ferredoxin oxidoreductase alpha subunit	1.2.7.1	Carbon fixation		rTCA !st
E22bin.1539	A5-Pool-TMA_1_NODE_775_length_33162_cov_24.525720_22	d__Archaea	Micrarchaeota	c__Micrarchaeia	o__Norongarragalinales	Norongarragalinaceae	UBA95	s__	K00169	pyruvate ferredoxin oxidoreductase alpha subunit	1.2.7.1	Carbon fixation		irTCA
E22bin.1539	A5-Pool-TMA_1_NODE_775_length_33162_cov_24.525720_23	d__Archaea	Micrarchaeota	c__Micrarchaeia	o__Norongarragalinales	Norongarragalinaceae	UBA95	s__	K00170	pyruvate ferredoxin oxidoreductase beta subunit	1.2.7.1	Carbon fixation		DCHB
E22bin.1539	A5-Pool-TMA_1_NODE_775_length_33162_cov_24.525720_23	d__Archaea	Micrarchaeota	c__Micrarchaeia	o__Norongarragalinales	Norongarragalinaceae	UBA95	s__	K00170	pyruvate ferredoxin oxidoreductase beta subunit	1.2.7.1	Carbon fixation		rTCA !st
E22bin.1539	A5-Pool-TMA_1_NODE_775_length_33162_cov_24.525720_23	d__Archaea	Micrarchaeota	c__Micrarchaeia	o__Norongarragalinales	Norongarragalinaceae	UBA95	s__	K00170	pyruvate ferredoxin oxidoreductase beta subunit	1.2.7.1	Carbon fixation		irTCA
E22bin.1538	A5-Pool-TMA_19_NODE_10378_length_7711_cov_51.999347_2	d__Archaea	Halobacteriota	c__Methanosarcinia	o__Methanosarcinales	Methanosarcinaceae	g__	s__	K02230	Cytochrome o ubiquinol oxidase		ETC Complexes		Cytochrome o ubiquinol oxidase
E22bin.1538	A5-Pool-TMA_19_NODE_11367_length_7215_cov_52.568575_5	d__Archaea	Halobacteriota	c__Methanosarcinia	o__Methanosarcinales	Methanosarcinaceae	g__	s__	K00672	formylmethanofuran--tetrahydromethanopterin N-formyltransferase	2.3.1.101	Methanogenesis	1	Archaeal-WLP
E22bin.1538	A5-Pool-TMA_19_NODE_1147_length_27583_cov_51.394289_23	d__Archaea	Halobacteriota	c__Methanosarcinia	o__Methanosarcinales	Methanosarcinaceae	g__	s__	K07333	archaeal flagellar protein FlaJ		Miscellaneous		Archeal Flagellar
E22bin.1538	A5-Pool-TMA_19_NODE_1147_length_27583_cov_51.394289_24	d__Archaea	Halobacteriota	c__Methanosarcinia	o__Methanosarcinales	Methanosarcinaceae	g__	s__	K07332	archaeal flagellar protein FlaI		Miscellaneous		Archeal Flagellar
E22bin.1538	A5-Pool-TMA_19_NODE_11593_length_7111_cov_51.293509_2	d__Archaea	Halobacteriota	c__Methanosarcinia	o__Methanosarcinales	Methanosarcinaceae	g__	s__	K01895	acetyl-CoA synthetase	6.2.1.1	Methanogenesis	1	Acetoclastic
E22bin.1538	A5-Pool-TMA_19_NODE_1218_length_26893_cov_53.446009_30	d__Archaea	Halobacteriota	c__Methanosarcinia	o__Methanosarcinales	Methanosarcinaceae	g__	s__	K05919	superoxide reductase	1.15.1.2	Stress		ROS
E22bin.1538	A5-Pool-TMA_19_NODE_1218_length_26893_cov_53.446009_32	d__Archaea	Halobacteriota	c__Methanosarcinia	o__Methanosarcinales	Methanosarcinaceae	g__	s__	K00320	5,10-methylenetetrahydromethanopterin reductase	1.5.98.2	Methanogenesis	1	Archaeal-WLP
E22bin.1538	A5-Pool-TMA_19_NODE_1218_length_26893_cov_53.446009_33	d__Archaea	Halobacteriota	c__Methanosarcinia	o__Methanosarcinales	Methanosarcinaceae	g__	s__	K22162	F420H2 dehydrogenase subunit F	1.5.98.3	Electron transfer		membrane
E22bin.1538	A5-Pool-TMA_19_NODE_12221_length_6868_cov_52.749743_3	d__Archaea	Halobacteriota	c__Methanosarcinia	o__Methanosarcinales	Methanosarcinaceae	g__	s__	K03564	thioredoxin-dependent peroxiredoxin	1.11.1.24	Stress		ROS
E22bin.1538	A5-Pool-TMA_19_NODE_12360_length_6813_cov_58.495265_3	d__Archaea	Halobacteriota	c__Methanosarcinia	o__Methanosarcinales	Methanosarcinaceae	g__	s__	K03782	catalase-peroxidase	1.11.1.21	Stress		ROS
E22bin.1538	A5-Pool-TMA_19_NODE_12392_length_6799_cov_55.517349_1	d__Archaea	Halobacteriota	c__Methanosarcinia	o__Methanosarcinales	Methanosarcinaceae	g__	s__	K00584	tetrahydromethanopterin S-methyltransferase subunit H	7.2.1.4	Methanogenesis	1	central
E22bin.1538	A5-Pool-TMA_19_NODE_12392_length_6799_cov_55.517349_2	d__Archaea	Halobacteriota	c__Methanosarcinia	o__Methanosarcinales	Methanosarcinaceae	g__	s__	K00583	tetrahydromethanopterin S-methyltransferase subunit G	7.2.1.4	Methanogenesis	1	central
E22bin.1538	A5-Pool-TMA_19_NODE_12392_length_6799_cov_55.517349_3	d__Archaea	Halobacteriota	c__Methanosarcinia	o__Methanosarcinales	Methanosarcinaceae	g__	s__	K00582	tetrahydromethanopterin S-methyltransferase subunit F	7.2.1.4	Methanogenesis	1	central
E22bin.1538	A5-Pool-TMA_19_NODE_12392_length_6799_cov_55.517349_4	d__Archaea	Halobacteriota	c__Methanosarcinia	o__Methanosarcinales	Methanosarcinaceae	g__	s__	K00577	tetrahydromethanopterin S-methyltransferase subunit A	7.2.1.4	Methanogenesis	1	central
E22bin.1538	A5-Pool-TMA_19_NODE_12392_length_6799_cov_55.517349_5	d__Archaea	Halobacteriota	c__Methanosarcinia	o__Methanosarcinales	Methanosarcinaceae	g__	s__	K00578	tetrahydromethanopterin S-methyltransferase subunit B	7.2.1.4	Methanogenesis	1	central
E22bin.1538	A5-Pool-TMA_19_NODE_12392_length_6799_cov_55.517349_6	d__Archaea	Halobacteriota	c__Methanosarcinia	o__Methanosarcinales	Methanosarcinaceae	g__	s__	K00579	tetrahydromethanopterin S-methyltransferase subunit C	7.2.1.4	Methanogenesis	1	central
E22bin.1538	A5-Pool-TMA_19_NODE_12392_length_6799_cov_55.517349_7	d__Archaea	Halobacteriota	c__Methanosarcinia	o__Methanosarcinales	Methanosarcinaceae	g__	s__	K00580	tetrahydromethanopterin S-methyltransferase subunit D	7.2.1.4	Methanogenesis	1	central
E22bin.1538	A5-Pool-TMA_19_NODE_12392_length_6799_cov_55.517349_8	d__Archaea	Halobacteriota	c__Methanosarcinia	o__Methanosarcinales	Methanosarcinaceae	g__	s__	K00581	tetrahydromethanopterin S-methyltransferase subunit E	7.2.1.4	Methanogenesis	1	central
E22bin.1538	A5-Pool-TMA_19_NODE_12407_length_6794_cov_52.582431_2	d__Archaea	Halobacteriota	c__Methanosarcinia	o__Methanosarcinales	Methanosarcinaceae	g__	s__	K16179	dimethylamine corrinoid protein		Methylotrophy	1	Methyl-N
E22bin.1538	A5-Pool-TMA_19_NODE_12407_length_6794_cov_52.582431_3	d__Archaea	Halobacteriota	c__Methanosarcinia	o__Methanosarcinales	Methanosarcinaceae	g__	s__	K16178	dimethylamine---corrinoid protein Co-methyltransferase	2.1.1.249	Methylotrophy	1	Methyl-N
E22bin.1538	A5-Pool-TMA_19_NODE_12584_length_6729_cov_52.351663_2	d__Archaea	Halobacteriota	c__Methanosarcinia	o__Methanosarcinales	Methanosarcinaceae	g__	s__	K03388	Heterodisulfide reductase subunit A2	1.8.7.3	Electron transfer	1	soluble
E22bin.1538	A5-Pool-TMA_19_NODE_12584_length_6729_cov_52.351663_3	d__Archaea	Halobacteriota	c__Methanosarcinia	o__Methanosarcinales	Methanosarcinaceae	g__	s__	K00205	4Fe-4S ferredoxin		Methanogenesis	1	Archaeal-WLP
E22bin.1538	A5-Pool-TMA_19_NODE_1259_length_26471_cov_52.901272_6	d__Archaea	Halobacteriota	c__Methanosarcinia	o__Methanosarcinales	Methanosarcinaceae	g__	s__	K14080	[methyl-Co(III) methanol/glycine betaine-specific corrinoid protein]:coenzyme M methyltransferase	2.1.1.246	Methylotrophy	1	Methyl-O
E22bin.1538	A5-Pool-TMA_19_NODE_1259_length_26471_cov_52.901272_8	d__Archaea	Halobacteriota	c__Methanosarcinia	o__Methanosarcinales	Methanosarcinaceae	g__	s__	K02168	choline/glycine/proline betaine transport protein		Transporter		Betaine / Glycine
E22bin.1538	A5-Pool-TMA_19_NODE_1259_length_26471_cov_52.901272_19	d__Archaea	Halobacteriota	c__Methanosarcinia	o__Methanosarcinales	Methanosarcinaceae	g__	s__	K01681	aconitate hydratase	4.2.1.3	C metabolism		TCA-1st
E22bin.1538	A5-Pool-TMA_19_NODE_1259_length_26471_cov_52.901272_19	d__Archaea	Halobacteriota	c__Methanosarcinia	o__Methanosarcinales	Methanosarcinaceae	g__	s__	K01681	aconitate hydratase	4.2.1.3	Carbon fixation		rTCA 2nd
E22bin.1538	A5-Pool-TMA_19_NODE_1259_length_26471_cov_52.901272_19	d__Archaea	Halobacteriota	c__Methanosarcinia	o__Methanosarcinales	Methanosarcinaceae	g__	s__	K01681	aconitate hydratase	4.2.1.3	Carbon fixation		Glyoxilate cycle
E22bin.1538	A5-Pool-TMA_19_NODE_1281_length_26158_cov_53.094204_6	d__Archaea	Halobacteriota	c__Methanosarcinia	o__Methanosarcinales	Methanosarcinaceae	g__	s__	K03284	magnesium transporter		Transporter		Metals
E22bin.1538	A5-Pool-TMA_19_NODE_1281_length_26158_cov_53.094204_9	d__Archaea	Halobacteriota	c__Methanosarcinia	o__Methanosarcinales	Methanosarcinaceae	g__	s__	K06987	uncharacterized protein		Miscellaneous		Nitrogen storage
E22bin.1538	A5-Pool-TMA_19_NODE_1350_length_25520_cov_47.732692_5	d__Archaea	Halobacteriota	c__Methanosarcinia	o__Methanosarcinales	Methanosarcinaceae	g__	s__	K01678	fumarate hydratase subunit beta	4.2.1.2	Carbon fixation		DCHB
E22bin.1538	A5-Pool-TMA_19_NODE_1350_length_25520_cov_47.732692_5	d__Archaea	Halobacteriota	c__Methanosarcinia	o__Methanosarcinales	Methanosarcinaceae	g__	s__	K01678	fumarate hydratase subunit beta	4.2.1.2	C metabolism		TCA-2nd
E22bin.1538	A5-Pool-TMA_19_NODE_1350_length_25520_cov_47.732692_5	d__Archaea	Halobacteriota	c__Methanosarcinia	o__Methanosarcinales	Methanosarcinaceae	g__	s__	K01678	fumarate hydratase subunit beta	4.2.1.2	Carbon fixation		rTCA !st
E22bin.1538	A5-Pool-TMA_19_NODE_1350_length_25520_cov_47.732692_5	d__Archaea	Halobacteriota	c__Methanosarcinia	o__Methanosarcinales	Methanosarcinaceae	g__	s__	K01678	fumarate hydratase subunit beta	4.2.1.2	Carbon fixation		irTCA
E22bin.1538	A5-Pool-TMA_19_NODE_1350_length_25520_cov_47.732692_6	d__Archaea	Halobacteriota	c__Methanosarcinia	o__Methanosarcinales	Methanosarcinaceae	g__	s__	K01677	fumarate hydratase subunit alpha	4.2.1.2	Carbon fixation		DCHB
E22bin.1538	A5-Pool-TMA_19_NODE_1350_length_25520_cov_47.732692_6	d__Archaea	Halobacteriota	c__Methanosarcinia	o__Methanosarcinales	Methanosarcinaceae	g__	s__	K01677	fumarate hydratase subunit alpha	4.2.1.2	C metabolism		TCA-2nd
E22bin.1538	A5-Pool-TMA_19_NODE_1350_length_25520_cov_47.732692_6	d__Archaea	Halobacteriota	c__Methanosarcinia	o__Methanosarcinales	Methanosarcinaceae	g__	s__	K01677	fumarate hydratase subunit alpha	4.2.1.2	Carbon fixation		rTCA !st
E22bin.1538	A5-Pool-TMA_19_NODE_1350_length_25520_cov_47.732692_6	d__Archaea	Halobacteriota	c__Methanosarcinia	o__Methanosarcinales	Methanosarcinaceae	g__	s__	K01677	fumarate hydratase subunit alpha	4.2.1.2	Carbon fixation		irTCA
E22bin.1538	A5-Pool-TMA_19_NODE_13819_length_6307_cov_46.538388_1	d__Archaea	Halobacteriota	c__Methanosarcinia	o__Methanosarcinales	Methanosarcinaceae	g__	s__	K07325	archaeal flagellin		Miscellaneous		Archeal Flagellar
E22bin.1538	A5-Pool-TMA_19_NODE_13819_length_6307_cov_46.538388_2	d__Archaea	Halobacteriota	c__Methanosarcinia	o__Methanosarcinales	Methanosarcinaceae	g__	s__	K07325	archaeal flagellin		Miscellaneous		Archeal Flagellar
E22bin.1538	A5-Pool-TMA_19_NODE_1452_length_24446_cov_54.361814_12	d__Archaea	Halobacteriota	c__Methanosarcinia	o__Methanosarcinales	Methanosarcinaceae	g__	s__	K00927	phosphoglycerate kinase	2.7.2.3	Carbon fixation		CBB
E22bin.1538	A5-Pool-TMA_19_NODE_1452_length_24446_cov_54.361814_14	d__Archaea	Halobacteriota	c__Methanosarcinia	o__Methanosarcinales	Methanosarcinaceae	g__	s__	K24012	acetate--CoA ligase (ADP-forming)	6.2.1.13	C metabolism		Pyruvate metabolism
E22bin.1538	A5-Pool-TMA_19_NODE_1452_length_24446_cov_54.361814_15	d__Archaea	Halobacteriota	c__Methanosarcinia	o__Methanosarcinales	Methanosarcinaceae	g__	s__	K03809	NAD(P)H dehydrogenase (quinone)	1.6.5.2	ETC Complexes		Quinone related
E22bin.1538	A5-Pool-TMA_19_NODE_1452_length_24446_cov_54.361814_16	d__Archaea	Halobacteriota	c__Methanosarcinia	o__Methanosarcinales	Methanosarcinaceae	g__	s__	K03281	chloride channel protein, CIC family		Stress		Detox
E22bin.1538	A5-Pool-TMA_19_NODE_1458_length_24402_cov_50.458414_24	d__Archaea	Halobacteriota	c__Methanosarcinia	o__Methanosarcinales	Methanosarcinaceae	g__	s__	K01499	methenyltetrahydromethanopterin cyclohydrolase	3.5.4.27	Methanogenesis	1	Archaeal-WLP
E22bin.1538	A5-Pool-TMA_19_NODE_1466_length_24298_cov_53.910118_9	d__Archaea	Halobacteriota	c__Methanosarcinia	o__Methanosarcinales	Methanosarcinaceae	g__	s__	K00286	pyrroline-5-carboxylate reductase	1.5.1.2	Betaine		Related
E22bin.1538	A5-Pool-TMA_19_NODE_1466_length_24298_cov_53.910118_24	d__Archaea	Halobacteriota	c__Methanosarcinia	o__Methanosarcinales	Methanosarcinaceae	g__	s__	K04069	pyruvate formate lyase activating enzyme	1.97.1.4	Fermentation		formate
E22bin.1538	A5-Pool-TMA_19_NODE_1476_length_24206_cov_52.954329_10	d__Archaea	Halobacteriota	c__Methanosarcinia	o__Methanosarcinales	Methanosarcinaceae	g__	s__	K07991	archaeal preflagellin peptidase	3.4.23.52	Miscellaneous		Archeal Flagellar
E22bin.1538	A5-Pool-TMA_19_NODE_148_length_67736_cov_54.020079_16	d__Archaea	Halobacteriota	c__Methanosarcinia	o__Methanosarcinales	Methanosarcinaceae	g__	s__	K08264	Heterodisulfide reductase subunit D	1.8.98.1	Electron transfer	1	membrane
E22bin.1538	A5-Pool-TMA_19_NODE_148_length_67736_cov_54.020079_18	d__Archaea	Halobacteriota	c__Methanosarcinia	o__Methanosarcinales	Methanosarcinaceae	g__	s__	K00230	menaquinone-dependent protoporphyrinogen oxidase	1.3.5.3	ETC Complexes		Quinone related
E22bin.1538	A5-Pool-TMA_19_NODE_148_length_67736_cov_54.020079_31	d__Archaea	Halobacteriota	c__Methanosarcinia	o__Methanosarcinales	Methanosarcinaceae	g__	s__	K07327	archaeal flagellar protein FlaD		Miscellaneous		Archeal Flagellar
E22bin.1538	A5-Pool-TMA_19_NODE_148_length_67736_cov_54.020079_32	d__Archaea	Halobacteriota	c__Methanosarcinia	o__Methanosarcinales	Methanosarcinaceae	g__	s__	K02120	V/A-type H+/Na+-transporting ATPase subunit D		ETC Complexes		V/A-type ATPase
E22bin.1538	A5-Pool-TMA_19_NODE_148_length_67736_cov_54.020079_33	d__Archaea	Halobacteriota	c__Methanosarcinia	o__Methanosarcinales	Methanosarcinaceae	g__	s__	K02118	V/A-type H+/Na+-transporting ATPase subunit B		ETC Complexes		V/A-type ATPase
E22bin.1538	A5-Pool-TMA_19_NODE_148_length_67736_cov_54.020079_34	d__Archaea	Halobacteriota	c__Methanosarcinia	o__Methanosarcinales	Methanosarcinaceae	g__	s__	K02117	V/A-type H+/Na+-transporting ATPase subunit A	7.1.2.2	ETC Complexes		V/A-type ATPase
E22bin.1538	A5-Pool-TMA_19_NODE_148_length_67736_cov_54.020079_35	d__Archaea	Halobacteriota	c__Methanosarcinia	o__Methanosarcinales	Methanosarcinaceae	g__	s__	K02122	V/A-type H+/Na+-transporting ATPase subunit F		ETC Complexes		V/A-type ATPase
E22bin.1538	A5-Pool-TMA_19_NODE_148_length_67736_cov_54.020079_36	d__Archaea	Halobacteriota	c__Methanosarcinia	o__Methanosarcinales	Methanosarcinaceae	g__	s__	K02119	V/A-type H+/Na+-transporting ATPase subunit C		ETC Complexes		V/A-type ATPase
E22bin.1538	A5-Pool-TMA_19_NODE_148_length_67736_cov_54.020079_37	d__Archaea	Halobacteriota	c__Methanosarcinia	o__Methanosarcinales	Methanosarcinaceae	g__	s__	K02121	V/A-type H+/Na+-transporting ATPase subunit E		ETC Complexes		V/A-type ATPase
E22bin.1538	A5-Pool-TMA_19_NODE_148_length_67736_cov_54.020079_38	d__Archaea	Halobacteriota	c__Methanosarcinia	o__Methanosarcinales	Methanosarcinaceae	g__	s__	K02124	V/A-type H+/Na+-transporting ATPase subunit K		ETC Complexes		V/A-type ATPase
E22bin.1538	A5-Pool-TMA_19_NODE_148_length_67736_cov_54.020079_39	d__Archaea	Halobacteriota	c__Methanosarcinia	o__Methanosarcinales	Methanosarcinaceae	g__	s__	K02123	V/A-type H+/Na+-transporting ATPase subunit I		ETC Complexes		V/A-type ATPase
E22bin.1538	A5-Pool-TMA_19_NODE_1524_length_23781_cov_50.874863_2	d__Archaea	Halobacteriota	c__Methanosarcinia	o__Methanosarcinales	Methanosarcinaceae	g__	s__	K14081	methanol corrinoid protein		Methylotrophy	1	Methyl-O
E22bin.1538	A5-Pool-TMA_19_NODE_1524_length_23781_cov_50.874863_3	d__Archaea	Halobacteriota	c__Methanosarcinia	o__Methanosarcinales	Methanosarcinaceae	g__	s__	K04480	methanol---5-hydroxybenzimidazolylcobamide Co-methyltransferase	2.1.1.90	Methylotrophy		Methyl-O
E22bin.1538	A5-Pool-TMA_19_NODE_1524_length_23781_cov_50.874863_4	d__Archaea	Halobacteriota	c__Methanosarcinia	o__Methanosarcinales	Methanosarcinaceae	g__	s__	K14081	methanol corrinoid protein		Methylotrophy	1	Methyl-O
E22bin.1538	A5-Pool-TMA_19_NODE_1524_length_23781_cov_50.874863_5	d__Archaea	Halobacteriota	c__Methanosarcinia	o__Methanosarcinales	Methanosarcinaceae	g__	s__	K04480	methanol---5-hydroxybenzimidazolylcobamide Co-methyltransferase	2.1.1.90	Methylotrophy		Methyl-O
E22bin.1538	A5-Pool-TMA_19_NODE_1524_length_23781_cov_50.874863_6	d__Archaea	Halobacteriota	c__Methanosarcinia	o__Methanosarcinales	Methanosarcinaceae	g__	s__	K14081	methanol corrinoid protein		Methylotrophy	1	Methyl-O
E22bin.1538	A5-Pool-TMA_19_NODE_1524_length_23781_cov_50.874863_7	d__Archaea	Halobacteriota	c__Methanosarcinia	o__Methanosarcinales	Methanosarcinaceae	g__	s__	K04480	methanol---5-hydroxybenzimidazolylcobamide Co-methyltransferase	2.1.1.90	Methylotrophy		Methyl-O
E22bin.1538	A5-Pool-TMA_19_NODE_1524_length_23781_cov_50.874863_8	d__Archaea	Halobacteriota	c__Methanosarcinia	o__Methanosarcinales	Methanosarcinaceae	g__	s__	K07034	uncharacterized protein (putative acetate transporter)		Transporter		acetate
E22bin.1538	A5-Pool-TMA_19_NODE_1524_length_23781_cov_50.874863_15	d__Archaea	Halobacteriota	c__Methanosarcinia	o__Methanosarcinales	Methanosarcinaceae	g__	s__	K00133	aspartate-semialdehyde dehydrogenase	1.2.1.11	Betaine		Related
E22bin.1538	A5-Pool-TMA_19_NODE_1565_length_23470_cov_51.279180_13	d__Archaea	Halobacteriota	c__Methanosarcinia	o__Methanosarcinales	Methanosarcinaceae	g__	s__	K03703	excinuclease ABC subunit C		Stress		DNA repair
E22bin.1538	A5-Pool-TMA_19_NODE_1567_length_23449_cov_51.779986_6	d__Archaea	Halobacteriota	c__Methanosarcinia	o__Methanosarcinales	Methanosarcinaceae	g__	s__	K03574	8-oxo-dGTP diphosphatase	3.6.1.55	Stress		ROS
E22bin.1538	A5-Pool-TMA_19_NODE_15779_length_5743_cov_51.969585_4	d__Archaea	Halobacteriota	c__Methanosarcinia	o__Methanosarcinales	Methanosarcinaceae	g__	s__	K00172	pyruvate ferredoxin oxidoreductase gamma subunit	1.2.7.1	Carbon fixation		DCHB
E22bin.1538	A5-Pool-TMA_19_NODE_15779_length_5743_cov_51.969585_4	d__Archaea	Halobacteriota	c__Methanosarcinia	o__Methanosarcinales	Methanosarcinaceae	g__	s__	K00172	pyruvate ferredoxin oxidoreductase gamma subunit	1.2.7.1	Carbon fixation		rTCA !st
E22bin.1538	A5-Pool-TMA_19_NODE_15779_length_5743_cov_51.969585_4	d__Archaea	Halobacteriota	c__Methanosarcinia	o__Methanosarcinales	Methanosarcinaceae	g__	s__	K00172	pyruvate ferredoxin oxidoreductase gamma subunit	1.2.7.1	Carbon fixation		irTCA
E22bin.1538	A5-Pool-TMA_19_NODE_15779_length_5743_cov_51.969585_5	d__Archaea	Halobacteriota	c__Methanosarcinia	o__Methanosarcinales	Methanosarcinaceae	g__	s__	K00171	pyruvate ferredoxin oxidoreductase delta subunit	1.2.7.1	Carbon fixation		DCHB
E22bin.1538	A5-Pool-TMA_19_NODE_15779_length_5743_cov_51.969585_5	d__Archaea	Halobacteriota	c__Methanosarcinia	o__Methanosarcinales	Methanosarcinaceae	g__	s__	K00171	pyruvate ferredoxin oxidoreductase delta subunit	1.2.7.1	Carbon fixation		rTCA !st
E22bin.1538	A5-Pool-TMA_19_NODE_15779_length_5743_cov_51.969585_5	d__Archaea	Halobacteriota	c__Methanosarcinia	o__Methanosarcinales	Methanosarcinaceae	g__	s__	K00171	pyruvate ferredoxin oxidoreductase delta subunit	1.2.7.1	Carbon fixation		irTCA
E22bin.1538	A5-Pool-TMA_19_NODE_15779_length_5743_cov_51.969585_6	d__Archaea	Halobacteriota	c__Methanosarcinia	o__Methanosarcinales	Methanosarcinaceae	g__	s__	K00169	pyruvate ferredoxin oxidoreductase alpha subunit	1.2.7.1	Carbon fixation		DCHB
E22bin.1538	A5-Pool-TMA_19_NODE_15779_length_5743_cov_51.969585_6	d__Archaea	Halobacteriota	c__Methanosarcinia	o__Methanosarcinales	Methanosarcinaceae	g__	s__	K00169	pyruvate ferredoxin oxidoreductase alpha subunit	1.2.7.1	Carbon fixation		rTCA !st
E22bin.1538	A5-Pool-TMA_19_NODE_15779_length_5743_cov_51.969585_6	d__Archaea	Halobacteriota	c__Methanosarcinia	o__Methanosarcinales	Methanosarcinaceae	g__	s__	K00169	pyruvate ferredoxin oxidoreductase alpha subunit	1.2.7.1	Carbon fixation		irTCA
E22bin.1538	A5-Pool-TMA_19_NODE_15779_length_5743_cov_51.969585_7	d__Archaea	Halobacteriota	c__Methanosarcinia	o__Methanosarcinales	Methanosarcinaceae	g__	s__	K00170	pyruvate ferredoxin oxidoreductase beta subunit	1.2.7.1	Carbon fixation		DCHB
E22bin.1538	A5-Pool-TMA_19_NODE_15779_length_5743_cov_51.969585_7	d__Archaea	Halobacteriota	c__Methanosarcinia	o__Methanosarcinales	Methanosarcinaceae	g__	s__	K00170	pyruvate ferredoxin oxidoreductase beta subunit	1.2.7.1	Carbon fixation		rTCA !st
E22bin.1538	A5-Pool-TMA_19_NODE_15779_length_5743_cov_51.969585_7	d__Archaea	Halobacteriota	c__Methanosarcinia	o__Methanosarcinales	Methanosarcinaceae	g__	s__	K00170	pyruvate ferredoxin oxidoreductase beta subunit	1.2.7.1	Carbon fixation		irTCA
E22bin.1538	A5-Pool-TMA_19_NODE_16124_length_5656_cov_52.689163_2	d__Archaea	Halobacteriota	c__Methanosarcinia	o__Methanosarcinales	Methanosarcinaceae	g__	s__	K05846	osmoprotectant transport system permease protein		Stress		Osmoregulation
E22bin.1538	A5-Pool-TMA_19_NODE_16124_length_5656_cov_52.689163_3	d__Archaea	Halobacteriota	c__Methanosarcinia	o__Methanosarcinales	Methanosarcinaceae	g__	s__	K05846	osmoprotectant transport system permease protein		Stress		Osmoregulation
E22bin.1538	A5-Pool-TMA_19_NODE_16124_length_5656_cov_52.689163_4	d__Archaea	Halobacteriota	c__Methanosarcinia	o__Methanosarcinales	Methanosarcinaceae	g__	s__	K05847	osmoprotectant transport system ATP-binding protein	7.6.2.9	Stress		Osmoregulation
E22bin.1538	A5-Pool-TMA_19_NODE_16124_length_5656_cov_52.689163_5	d__Archaea	Halobacteriota	c__Methanosarcinia	o__Methanosarcinales	Methanosarcinaceae	g__	s__	K05845	osmoprotectant transport system substrate-binding protein		Stress		Osmoregulation
E22bin.1538	A5-Pool-TMA_19_NODE_16124_length_5656_cov_52.689163_7	d__Archaea	Halobacteriota	c__Methanosarcinia	o__Methanosarcinales	Methanosarcinaceae	g__	s__	K07305	peptide-methionine (S)-S-oxide reductase	1.8.4.12	Stress		ROS
E22bin.1538	A5-Pool-TMA_19_NODE_16124_length_5656_cov_52.689163_8	d__Archaea	Halobacteriota	c__Methanosarcinia	o__Methanosarcinales	Methanosarcinaceae	g__	s__	K07304	peptide-methionine (S)-S-oxide reductase	1.8.4.11	Stress		ROS
E22bin.1538	A5-Pool-TMA_19_NODE_1752_length_22001_cov_52.154971_3	d__Archaea	Halobacteriota	c__Methanosarcinia	o__Methanosarcinales	Methanosarcinaceae	g__	s__	K15553	sulfonate transport system substrate-binding protein		Transporter		Sulfate-sulfur
E22bin.1538	A5-Pool-TMA_19_NODE_1752_length_22001_cov_52.154971_4	d__Archaea	Halobacteriota	c__Methanosarcinia	o__Methanosarcinales	Methanosarcinaceae	g__	s__	K15554	sulfonate transport system permease protein		Transporter		Sulfate-sulfur
E22bin.1538	A5-Pool-TMA_19_NODE_17578_length_5306_cov_52.849362_1	d__Archaea	Halobacteriota	c__Methanosarcinia	o__Methanosarcinales	Methanosarcinaceae	g__	s__	K02016	iron complex transport system substrate-binding protein		Transporter		Metals
E22bin.1538	A5-Pool-TMA_19_NODE_17578_length_5306_cov_52.849362_2	d__Archaea	Halobacteriota	c__Methanosarcinia	o__Methanosarcinales	Methanosarcinaceae	g__	s__	K02015	iron complex transport system permease protein		Transporter		Metals
E22bin.1538	A5-Pool-TMA_19_NODE_17578_length_5306_cov_52.849362_3	d__Archaea	Halobacteriota	c__Methanosarcinia	o__Methanosarcinales	Methanosarcinaceae	g__	s__	K02013	iron complex transport system ATP-binding protein	7.2.2.-	Transporter		Metals
E22bin.1538	A5-Pool-TMA_19_NODE_17578_length_5306_cov_52.849362_5	d__Archaea	Halobacteriota	c__Methanosarcinia	o__Methanosarcinales	Methanosarcinaceae	g__	s__	K11261	formylmethanofuran dehydrogenase subunit E	1.2.7.12	Methanogenesis	1	Archaeal-WLP
E22bin.1538	A5-Pool-TMA_19_NODE_1806_length_21558_cov_54.476399_4	d__Archaea	Halobacteriota	c__Methanosarcinia	o__Methanosarcinales	Methanosarcinaceae	g__	s__	K00931	glutamate 5-kinase	2.7.2.11	Betaine		Related
E22bin.1538	A5-Pool-TMA_19_NODE_1806_length_21558_cov_54.476399_5	d__Archaea	Halobacteriota	c__Methanosarcinia	o__Methanosarcinales	Methanosarcinaceae	g__	s__	K00147	glutamate-5-semialdehyde dehydrogenase	1.2.1.41	Betaine		Related
E22bin.1538	A5-Pool-TMA_19_NODE_1806_length_21558_cov_54.476399_6	d__Archaea	Halobacteriota	c__Methanosarcinia	o__Methanosarcinales	Methanosarcinaceae	g__	s__	K00399	methyl-coenzyme M reductase alpha subunit	2.8.4.1	Methanogenesis	1	keygen
E22bin.1538	A5-Pool-TMA_19_NODE_1806_length_21558_cov_54.476399_7	d__Archaea	Halobacteriota	c__Methanosarcinia	o__Methanosarcinales	Methanosarcinaceae	g__	s__	K00402	methyl-coenzyme M reductase gamma subunit	2.8.4.1	Methanogenesis	1	keygen
E22bin.1538	A5-Pool-TMA_19_NODE_1806_length_21558_cov_54.476399_8	d__Archaea	Halobacteriota	c__Methanosarcinia	o__Methanosarcinales	Methanosarcinaceae	g__	s__	K03421	methyl-coenzyme M reductase subunit C		Methanogenesis		keygen
E22bin.1538	A5-Pool-TMA_19_NODE_1806_length_21558_cov_54.476399_9	d__Archaea	Halobacteriota	c__Methanosarcinia	o__Methanosarcinales	Methanosarcinaceae	g__	s__	K03422	methyl-coenzyme M reductase subunit D		Methanogenesis		keygen
E22bin.1538	A5-Pool-TMA_19_NODE_1806_length_21558_cov_54.476399_10	d__Archaea	Halobacteriota	c__Methanosarcinia	o__Methanosarcinales	Methanosarcinaceae	g__	s__	K00401	methyl-coenzyme M reductase beta subunit	2.8.4.1	Methanogenesis	1	keygen
E22bin.1538	A5-Pool-TMA_19_NODE_1806_length_21558_cov_54.476399_15	d__Archaea	Halobacteriota	c__Methanosarcinia	o__Methanosarcinales	Methanosarcinaceae	g__	s__	K01960	pyruvate carboxylase subunit B	6.4.1.1	Carbon fixation		rTCA !st
E22bin.1538	A5-Pool-TMA_19_NODE_1806_length_21558_cov_54.476399_15	d__Archaea	Halobacteriota	c__Methanosarcinia	o__Methanosarcinales	Methanosarcinaceae	g__	s__	K01960	pyruvate carboxylase subunit B	6.4.1.1	Carbon fixation		irTCA
E22bin.1538	A5-Pool-TMA_19_NODE_1806_length_21558_cov_54.476399_16	d__Archaea	Halobacteriota	c__Methanosarcinia	o__Methanosarcinales	Methanosarcinaceae	g__	s__	K01961	acetyl-CoA carboxylase biotin carboxylase subunit	6.4.1.2	Carbon fixation	1	3HP
E22bin.1538	A5-Pool-TMA_19_NODE_18477_length_5115_cov_40.904545_3	d__Archaea	Halobacteriota	c__Methanosarcinia	o__Methanosarcinales	Methanosarcinaceae	g__	s__	K00956	sulfate adenylyltransferase subunit 1	2.7.7.4	Sulfur	1	DSR / ASR
E22bin.1538	A5-Pool-TMA_19_NODE_18477_length_5115_cov_40.904545_4	d__Archaea	Halobacteriota	c__Methanosarcinia	o__Methanosarcinales	Methanosarcinaceae	g__	s__	K00957	sulfate adenylyltransferase subunit 2	2.7.7.4	Sulfur	1	DSR / ASR
E22bin.1538	A5-Pool-TMA_19_NODE_18671_length_5075_cov_46.750797_1	d__Archaea	Halobacteriota	c__Methanosarcinia	o__Methanosarcinales	Methanosarcinaceae	g__	s__	K02230	Cytochrome o ubiquinol oxidase		ETC Complexes		Cytochrome o ubiquinol oxidase
E22bin.1538	A5-Pool-TMA_19_NODE_19299_length_4951_cov_54.625408_1	d__Archaea	Halobacteriota	c__Methanosarcinia	o__Methanosarcinales	Methanosarcinaceae	g__	s__	K18933	tyrosine decarboxylase / aspartate 1-decarboxylase	4.1.1.25	Cofactors		Methanofuran biosynthesis
E22bin.1538	A5-Pool-TMA_19_NODE_1931_length_20856_cov_52.495361_9	d__Archaea	Halobacteriota	c__Methanosarcinia	o__Methanosarcinales	Methanosarcinaceae	g__	s__	K09815	zinc transport system substrate-binding protein		Transporter		Metals
E22bin.1538	A5-Pool-TMA_19_NODE_1931_length_20856_cov_52.495361_13	d__Archaea	Halobacteriota	c__Methanosarcinia	o__Methanosarcinales	Methanosarcinaceae	g__	s__	K13283	ferrous-iron efflux pump		Transporter		Metals
E22bin.1538	A5-Pool-TMA_19_NODE_1957_length_20711_cov_54.060902_5	d__Archaea	Halobacteriota	c__Methanosarcinia	o__Methanosarcinales	Methanosarcinaceae	g__	s__	K09722	4-phosphopantoate---beta-alanine ligase	6.3.2.36	Cofactors		Coenzyme A biosynthesis, archaea
E22bin.1538	A5-Pool-TMA_19_NODE_1957_length_20711_cov_54.060902_7	d__Archaea	Halobacteriota	c__Methanosarcinia	o__Methanosarcinales	Methanosarcinaceae	g__	s__	K06982	pantoate kinase	2.7.1.169	Cofactors		Coenzyme A biosynthesis, archaea
E22bin.1538	A5-Pool-TMA_19_NODE_1957_length_20711_cov_54.060902_8	d__Archaea	Halobacteriota	c__Methanosarcinia	o__Methanosarcinales	Methanosarcinaceae	g__	s__	K13038	phosphopantothenoylcysteine decarboxylase / phosphopantothenate---cysteine ligase	4.1.1.36	Cofactors		Coenzyme A biosynthesis, archaea
E22bin.1538	A5-Pool-TMA_19_NODE_1957_length_20711_cov_54.060902_8	d__Archaea	Halobacteriota	c__Methanosarcinia	o__Methanosarcinales	Methanosarcinaceae	g__	s__	K13038	phosphopantothenoylcysteine decarboxylase / phosphopantothenate---cysteine ligase	4.1.1.36	Cofactors		Coenzyme A biosynthesis, pantothenate
E22bin.1538	A5-Pool-TMA_19_NODE_20064_length_4808_cov_50.416369_1	d__Archaea	Halobacteriota	c__Methanosarcinia	o__Methanosarcinales	Methanosarcinaceae	g__	s__	K02000	glycine betaine/proline transport system ATP-binding protein	7.6.2.9	Transporter		Betaine / Glycine
E22bin.1538	A5-Pool-TMA_19_NODE_20064_length_4808_cov_50.416369_2	d__Archaea	Halobacteriota	c__Methanosarcinia	o__Methanosarcinales	Methanosarcinaceae	g__	s__	K02001	glycine betaine/proline transport system permease protein		Transporter		Betaine / Glycine
E22bin.1538	A5-Pool-TMA_19_NODE_20064_length_4808_cov_50.416369_3	d__Archaea	Halobacteriota	c__Methanosarcinia	o__Methanosarcinales	Methanosarcinaceae	g__	s__	K02002	glycine betaine/proline transport system substrate-binding protein		Transporter		Betaine / Glycine
E22bin.1538	A5-Pool-TMA_19_NODE_20064_length_4808_cov_50.416369_4	d__Archaea	Halobacteriota	c__Methanosarcinia	o__Methanosarcinales	Methanosarcinaceae	g__	s__	K02002	glycine betaine/proline transport system substrate-binding protein		Transporter		Betaine / Glycine
E22bin.1538	A5-Pool-TMA_19_NODE_2045_length_20299_cov_51.502322_15	d__Archaea	Halobacteriota	c__Methanosarcinia	o__Methanosarcinales	Methanosarcinaceae	g__	s__	K05942	citrate (Re)-synthase	2.3.3.3	C metabolism		TCA-1st
E22bin.1538	A5-Pool-TMA_19_NODE_2045_length_20299_cov_51.502322_19	d__Archaea	Halobacteriota	c__Methanosarcinia	o__Methanosarcinales	Methanosarcinaceae	g__	s__	K03701	excinuclease ABC subunit A		Stress		DNA repair
E22bin.1538	A5-Pool-TMA_19_NODE_2060_length_20233_cov_51.326147_5	d__Archaea	Halobacteriota	c__Methanosarcinia	o__Methanosarcinales	Methanosarcinaceae	g__	s__	K02040	phosphate transport system substrate-binding protein		Transporter		Phosphorous
E22bin.1538	A5-Pool-TMA_19_NODE_2060_length_20233_cov_51.326147_6	d__Archaea	Halobacteriota	c__Methanosarcinia	o__Methanosarcinales	Methanosarcinaceae	g__	s__	K02040	phosphate transport system substrate-binding protein		Transporter		Phosphorous
E22bin.1538	A5-Pool-TMA_19_NODE_2060_length_20233_cov_51.326147_7	d__Archaea	Halobacteriota	c__Methanosarcinia	o__Methanosarcinales	Methanosarcinaceae	g__	s__	K02037	phosphate transport system permease protein		Transporter		Phosphorous
E22bin.1538	A5-Pool-TMA_19_NODE_2060_length_20233_cov_51.326147_8	d__Archaea	Halobacteriota	c__Methanosarcinia	o__Methanosarcinales	Methanosarcinaceae	g__	s__	K02038	phosphate transport system permease protein		Transporter		Phosphorous
E22bin.1538	A5-Pool-TMA_19_NODE_2060_length_20233_cov_51.326147_9	d__Archaea	Halobacteriota	c__Methanosarcinia	o__Methanosarcinales	Methanosarcinaceae	g__	s__	K02036	phosphate transport system ATP-binding protein	7.3.2.1	Transporter		Phosphorous
E22bin.1538	A5-Pool-TMA_19_NODE_2207_length_19546_cov_54.456313_1	d__Archaea	Halobacteriota	c__Methanosarcinia	o__Methanosarcinales	Methanosarcinaceae	g__	s__	K03671	thioredoxin		Stress		ROS
E22bin.1538	A5-Pool-TMA_19_NODE_2207_length_19546_cov_54.456313_2	d__Archaea	Halobacteriota	c__Methanosarcinia	o__Methanosarcinales	Methanosarcinaceae	g__	s__	K12234	coenzyme F420-0:L-glutamate ligase / coenzyme F420-1:gamma-L-glutamate ligase	6.3.2.31	Cofactors		F420 biosynthesis, archaea
E22bin.1538	A5-Pool-TMA_19_NODE_2207_length_19546_cov_54.456313_4	d__Archaea	Halobacteriota	c__Methanosarcinia	o__Methanosarcinales	Methanosarcinaceae	g__	s__	K00297	methylenetetrahydrofolate reductase (NADH)	1.5.1.54	Carbon fixation	1	WLP
E22bin.1538	A5-Pool-TMA_19_NODE_2207_length_19546_cov_54.456313_7	d__Archaea	Halobacteriota	c__Methanosarcinia	o__Methanosarcinales	Methanosarcinaceae	g__	s__	K01491	methylenetetrahydrofolate dehydrogenase (NADP+) / methenyltetrahydrofolate cyclohydrolase	1.5.1.5 / 3.5.4.9	Carbon fixation	1	WLP
E22bin.1538	A5-Pool-TMA_19_NODE_2207_length_19546_cov_54.456313_8	d__Archaea	Halobacteriota	c__Methanosarcinia	o__Methanosarcinales	Methanosarcinaceae	g__	s__	K00600	glycine hydroxymethyltransferase	2.1.2.1	Methanogenesis	1	Archaeal-WLP
E22bin.1538	A5-Pool-TMA_19_NODE_2207_length_19546_cov_54.456313_8	d__Archaea	Halobacteriota	c__Methanosarcinia	o__Methanosarcinales	Methanosarcinaceae	g__	s__	K00600	glycine hydroxymethyltransferase	2.1.2.1	Betaine	1	Degradation
E22bin.1538	A5-Pool-TMA_19_NODE_2229_length_19414_cov_53.317682_5	d__Archaea	Halobacteriota	c__Methanosarcinia	o__Methanosarcinales	Methanosarcinaceae	g__	s__	K05570	multicomponent Na+:H+ antiporter subunit F		Transporter		Antiporter (in acetoclastic)
E22bin.1538	A5-Pool-TMA_19_NODE_2229_length_19414_cov_53.317682_6	d__Archaea	Halobacteriota	c__Methanosarcinia	o__Methanosarcinales	Methanosarcinaceae	g__	s__	K05569	multicomponent Na+:H+ antiporter subunit E		Transporter		Antiporter (in acetoclastic)
E22bin.1538	A5-Pool-TMA_19_NODE_2229_length_19414_cov_53.317682_7	d__Archaea	Halobacteriota	c__Methanosarcinia	o__Methanosarcinales	Methanosarcinaceae	g__	s__	K05568	multicomponent Na+:H+ antiporter subunit D		Transporter		Antiporter (in acetoclastic)
E22bin.1538	A5-Pool-TMA_19_NODE_2229_length_19414_cov_53.317682_8	d__Archaea	Halobacteriota	c__Methanosarcinia	o__Methanosarcinales	Methanosarcinaceae	g__	s__	K05567	multicomponent Na+:H+ antiporter subunit C		Transporter		Antiporter (in acetoclastic)
E22bin.1538	A5-Pool-TMA_19_NODE_2229_length_19414_cov_53.317682_9	d__Archaea	Halobacteriota	c__Methanosarcinia	o__Methanosarcinales	Methanosarcinaceae	g__	s__	K05566	multicomponent Na+:H+ antiporter subunit B		Transporter		Antiporter (in acetoclastic)
E22bin.1538	A5-Pool-TMA_19_NODE_2388_length_18789_cov_55.843119_3	d__Archaea	Halobacteriota	c__Methanosarcinia	o__Methanosarcinales	Methanosarcinaceae	g__	s__	K22158	F420H2 dehydrogenase subunit A	1.5.98.3	Electron transfer		membrane
E22bin.1538	A5-Pool-TMA_19_NODE_2388_length_18789_cov_55.843119_4	d__Archaea	Halobacteriota	c__Methanosarcinia	o__Methanosarcinales	Methanosarcinaceae	g__	s__	K22159	F420H2 dehydrogenase subunit B	1.5.98.3	Electron transfer		membrane
E22bin.1538	A5-Pool-TMA_19_NODE_2388_length_18789_cov_55.843119_5	d__Archaea	Halobacteriota	c__Methanosarcinia	o__Methanosarcinales	Methanosarcinaceae	g__	s__	K22160	F420H2 dehydrogenase subunit C	1.5.98.3	Electron transfer		membrane
E22bin.1538	A5-Pool-TMA_19_NODE_2388_length_18789_cov_55.843119_6	d__Archaea	Halobacteriota	c__Methanosarcinia	o__Methanosarcinales	Methanosarcinaceae	g__	s__	K22161	F420H2 dehydrogenase subunit D	1.5.98.3	Electron transfer		membrane
E22bin.1538	A5-Pool-TMA_19_NODE_2388_length_18789_cov_55.843119_7	d__Archaea	Halobacteriota	c__Methanosarcinia	o__Methanosarcinales	Methanosarcinaceae	g__	s__	K22163	F420H2 dehydrogenase subunit H	1.5.98.3	Electron transfer		membrane
E22bin.1538	A5-Pool-TMA_19_NODE_2388_length_18789_cov_55.843119_8	d__Archaea	Halobacteriota	c__Methanosarcinia	o__Methanosarcinales	Methanosarcinaceae	g__	s__	K22164	F420H2 dehydrogenase subunit I	1.5.98.3	Electron transfer		membrane
E22bin.1538	A5-Pool-TMA_19_NODE_2388_length_18789_cov_55.843119_9	d__Archaea	Halobacteriota	c__Methanosarcinia	o__Methanosarcinales	Methanosarcinaceae	g__	s__	K22165	F420H2 dehydrogenase subunit J	1.5.98.3	Electron transfer		membrane
E22bin.1538	A5-Pool-TMA_19_NODE_2388_length_18789_cov_55.843119_11	d__Archaea	Halobacteriota	c__Methanosarcinia	o__Methanosarcinales	Methanosarcinaceae	g__	s__	K22166	F420H2 dehydrogenase subunit K	1.5.98.3	Electron transfer		membrane
E22bin.1538	A5-Pool-TMA_19_NODE_2388_length_18789_cov_55.843119_12	d__Archaea	Halobacteriota	c__Methanosarcinia	o__Methanosarcinales	Methanosarcinaceae	g__	s__	K22167	F420H2 dehydrogenase subunit L	1.5.98.3	Electron transfer		membrane
E22bin.1538	A5-Pool-TMA_19_NODE_2388_length_18789_cov_55.843119_13	d__Archaea	Halobacteriota	c__Methanosarcinia	o__Methanosarcinales	Methanosarcinaceae	g__	s__	K22168	F420H2 dehydrogenase subunit M	1.5.98.3	Electron transfer		membrane
E22bin.1538	A5-Pool-TMA_19_NODE_2388_length_18789_cov_55.843119_14	d__Archaea	Halobacteriota	c__Methanosarcinia	o__Methanosarcinales	Methanosarcinaceae	g__	s__	K22169	F420H2 dehydrogenase subunit N	1.5.98.3	Electron transfer		membrane
E22bin.1538	A5-Pool-TMA_19_NODE_2388_length_18789_cov_55.843119_15	d__Archaea	Halobacteriota	c__Methanosarcinia	o__Methanosarcinales	Methanosarcinaceae	g__	s__	K22170	F420H2 dehydrogenase subunit O	1.5.98.3	Electron transfer		membrane
E22bin.1538	A5-Pool-TMA_19_NODE_2400_length_18728_cov_52.380978_2	d__Archaea	Halobacteriota	c__Methanosarcinia	o__Methanosarcinales	Methanosarcinaceae	g__	s__	K21935	beta-lysine N6-acetyltransferase	2.3.1.264	Stress		Osmoregulation
E22bin.1538	A5-Pool-TMA_19_NODE_2400_length_18728_cov_52.380978_11	d__Archaea	Halobacteriota	c__Methanosarcinia	o__Methanosarcinales	Methanosarcinaceae	g__	s__	K01807	ribose 5-phosphate isomerase A	5.3.1.6	Carbon fixation		CBB
E22bin.1538	A5-Pool-TMA_19_NODE_2458_length_18522_cov_55.110630_6	d__Archaea	Halobacteriota	c__Methanosarcinia	o__Methanosarcinales	Methanosarcinaceae	g__	s__	K04759	ferrous iron transport protein B		Transporter		Metals
E22bin.1538	A5-Pool-TMA_19_NODE_2458_length_18522_cov_55.110630_7	d__Archaea	Halobacteriota	c__Methanosarcinia	o__Methanosarcinales	Methanosarcinaceae	g__	s__	K04758	ferrous iron transport protein A		Transporter		Metals
E22bin.1538	A5-Pool-TMA_19_NODE_2458_length_18522_cov_55.110630_8	d__Archaea	Halobacteriota	c__Methanosarcinia	o__Methanosarcinales	Methanosarcinaceae	g__	s__	K04758	ferrous iron transport protein A		Transporter		Metals
E22bin.1538	A5-Pool-TMA_19_NODE_25064_length_4085_cov_49.046154_2	d__Archaea	Halobacteriota	c__Methanosarcinia	o__Methanosarcinales	Methanosarcinaceae	g__	s__	K07333	archaeal flagellar protein FlaJ		Miscellaneous		Archeal Flagellar
E22bin.1538	A5-Pool-TMA_19_NODE_25064_length_4085_cov_49.046154_3	d__Archaea	Halobacteriota	c__Methanosarcinia	o__Methanosarcinales	Methanosarcinaceae	g__	s__	K07333	archaeal flagellar protein FlaJ		Miscellaneous		Archeal Flagellar
E22bin.1538	A5-Pool-TMA_19_NODE_25064_length_4085_cov_49.046154_4	d__Archaea	Halobacteriota	c__Methanosarcinia	o__Methanosarcinales	Methanosarcinaceae	g__	s__	K07332	archaeal flagellar protein FlaI		Miscellaneous		Archeal Flagellar
E22bin.1538	A5-Pool-TMA_19_NODE_25355_length_4050_cov_48.246558_1	d__Archaea	Halobacteriota	c__Methanosarcinia	o__Methanosarcinales	Methanosarcinaceae	g__	s__	K00203	formylmethanofuran dehydrogenase subunit D	1.2.7.12	Methanogenesis	1	Archaeal-WLP
E22bin.1538	A5-Pool-TMA_19_NODE_25355_length_4050_cov_48.246558_2	d__Archaea	Halobacteriota	c__Methanosarcinia	o__Methanosarcinales	Methanosarcinaceae	g__	s__	K00201	formylmethanofuran dehydrogenase subunit B	1.2.7.12	Methanogenesis	1	Archaeal-WLP
E22bin.1538	A5-Pool-TMA_19_NODE_25355_length_4050_cov_48.246558_3	d__Archaea	Halobacteriota	c__Methanosarcinia	o__Methanosarcinales	Methanosarcinaceae	g__	s__	K11260	4Fe-4S ferredoxin		Methanogenesis	1	Archaeal-WLP
E22bin.1538	A5-Pool-TMA_19_NODE_25355_length_4050_cov_48.246558_5	d__Archaea	Halobacteriota	c__Methanosarcinia	o__Methanosarcinales	Methanosarcinaceae	g__	s__	K03671	thioredoxin		Stress		ROS
E22bin.1538	A5-Pool-TMA_19_NODE_26581_length_3918_cov_38.962723_1	d__Archaea	Halobacteriota	c__Methanosarcinia	o__Methanosarcinales	Methanosarcinaceae	g__	s__	K02040	phosphate transport system substrate-binding protein		Transporter		Phosphorous
E22bin.1538	A5-Pool-TMA_19_NODE_26581_length_3918_cov_38.962723_2	d__Archaea	Halobacteriota	c__Methanosarcinia	o__Methanosarcinales	Methanosarcinaceae	g__	s__	K02037	phosphate transport system permease protein		Transporter		Phosphorous
E22bin.1538	A5-Pool-TMA_19_NODE_26581_length_3918_cov_38.962723_4	d__Archaea	Halobacteriota	c__Methanosarcinia	o__Methanosarcinales	Methanosarcinaceae	g__	s__	K02036	phosphate transport system ATP-binding protein	7.3.2.1	Transporter		Phosphorous
E22bin.1538	A5-Pool-TMA_19_NODE_2972_length_16597_cov_53.508766_1	d__Archaea	Halobacteriota	c__Methanosarcinia	o__Methanosarcinales	Methanosarcinaceae	g__	s__	K11780	7,8-didemethyl-8-hydroxy-5-deazariboflavin synthase	4.3.1.32	Cofactors		F420 biosynthesis, archaea
E22bin.1538	A5-Pool-TMA_19_NODE_2972_length_16597_cov_53.508766_2	d__Archaea	Halobacteriota	c__Methanosarcinia	o__Methanosarcinales	Methanosarcinaceae	g__	s__	K11781	5-amino-6-(D-ribitylamino)uracil---L-tyrosine 4-hydroxyphenyl transferase	2.5.1.147	Cofactors		F420 biosynthesis, archaea
E22bin.1538	A5-Pool-TMA_19_NODE_2972_length_16597_cov_53.508766_4	d__Archaea	Halobacteriota	c__Methanosarcinia	o__Methanosarcinales	Methanosarcinaceae	g__	s__	K14941	2-phospho-L-lactate/phosphoenolpyruvate guanylyltransferase	2.7.7.68	Cofactors		F420 biosynthesis, archaea
E22bin.1538	A5-Pool-TMA_19_NODE_2972_length_16597_cov_53.508766_8	d__Archaea	Halobacteriota	c__Methanosarcinia	o__Methanosarcinales	Methanosarcinaceae	g__	s__	K03498	trk/ktr system potassium uptake protein		Transporter		Betaine / Glycine
E22bin.1538	A5-Pool-TMA_19_NODE_2972_length_16597_cov_53.508766_9	d__Archaea	Halobacteriota	c__Methanosarcinia	o__Methanosarcinales	Methanosarcinaceae	g__	s__	K03499	trk/ktr system potassium uptake protein		Transporter		Betaine / Glycine
E22bin.1538	A5-Pool-TMA_19_NODE_2972_length_16597_cov_53.508766_14	d__Archaea	Halobacteriota	c__Methanosarcinia	o__Methanosarcinales	Methanosarcinaceae	g__	s__	K06914	tyramine---L-glutamate ligase	6.3.4.24	Cofactors		Methanofuran biosynthesis
E22bin.1538	A5-Pool-TMA_19_NODE_2972_length_16597_cov_53.508766_15	d__Archaea	Halobacteriota	c__Methanosarcinia	o__Methanosarcinales	Methanosarcinaceae	g__	s__	K07072	(4-(4-[2-(gamma-L-glutamylamino)ethyl]phenoxymethyl)furan-2-yl)methanamine synthase	2.5.1.131	Cofactors		Methanofuran biosynthesis
E22bin.1538	A5-Pool-TMA_19_NODE_2972_length_16597_cov_53.508766_16	d__Archaea	Halobacteriota	c__Methanosarcinia	o__Methanosarcinales	Methanosarcinaceae	g__	s__	K07144	5-(aminomethyl)-3-furanmethanol phosphate kinase	2.7.4.31	Cofactors		Methanofuran biosynthesis
E22bin.1538	A5-Pool-TMA_19_NODE_30270_length_3571_cov_52.828214_2	d__Archaea	Halobacteriota	c__Methanosarcinia	o__Methanosarcinales	Methanosarcinaceae	g__	s__	K03702	excinuclease ABC subunit B		Stress		DNA repair
E22bin.1538	A5-Pool-TMA_19_NODE_3062_length_16282_cov_54.091268_7	d__Archaea	Halobacteriota	c__Methanosarcinia	o__Methanosarcinales	Methanosarcinaceae	g__	s__	K01006	pyruvate orthophosphate dikinase	2.7.9.1	Carbon fixation		rTCA !st
E22bin.1538	A5-Pool-TMA_19_NODE_3062_length_16282_cov_54.091268_12	d__Archaea	Halobacteriota	c__Methanosarcinia	o__Methanosarcinales	Methanosarcinaceae	g__	s__	K01595	phosphoenolpyruvate carboxylase	4.1.1.31	Carbon fixation		DCHB
E22bin.1538	A5-Pool-TMA_19_NODE_3062_length_16282_cov_54.091268_12	d__Archaea	Halobacteriota	c__Methanosarcinia	o__Methanosarcinales	Methanosarcinaceae	g__	s__	K01595	phosphoenolpyruvate carboxylase	4.1.1.31	Carbon fixation		rTCA !st
E22bin.1538	A5-Pool-TMA_19_NODE_31651_length_3461_cov_48.398121_1	d__Archaea	Halobacteriota	c__Methanosarcinia	o__Methanosarcinales	Methanosarcinaceae	g__	s__	K14080	[methyl-Co(III) methanol/glycine betaine-specific corrinoid protein]:coenzyme M methyltransferase	2.1.1.246	Methylotrophy	1	Methyl-O
E22bin.1538	A5-Pool-TMA_19_NODE_3174_length_15924_cov_54.521016_10	d__Archaea	Halobacteriota	c__Methanosarcinia	o__Methanosarcinales	Methanosarcinaceae	g__	s__	K07333	archaeal flagellar protein FlaJ		Miscellaneous		Archeal Flagellar
E22bin.1538	A5-Pool-TMA_19_NODE_3174_length_15924_cov_54.521016_11	d__Archaea	Halobacteriota	c__Methanosarcinia	o__Methanosarcinales	Methanosarcinaceae	g__	s__	K07332	archaeal flagellar protein FlaI		Miscellaneous		Archeal Flagellar
E22bin.1538	A5-Pool-TMA_19_NODE_3174_length_15924_cov_54.521016_12	d__Archaea	Halobacteriota	c__Methanosarcinia	o__Methanosarcinales	Methanosarcinaceae	g__	s__	K07331	archaeal flagellar protein FlaH		Miscellaneous		Archeal Flagellar
E22bin.1538	A5-Pool-TMA_19_NODE_3174_length_15924_cov_54.521016_13	d__Archaea	Halobacteriota	c__Methanosarcinia	o__Methanosarcinales	Methanosarcinaceae	g__	s__	K07330	archaeal flagellar protein FlaG		Miscellaneous		Archeal Flagellar
E22bin.1538	A5-Pool-TMA_19_NODE_3174_length_15924_cov_54.521016_14	d__Archaea	Halobacteriota	c__Methanosarcinia	o__Methanosarcinales	Methanosarcinaceae	g__	s__	K07329	archaeal flagellar protein FlaF		Miscellaneous		Archeal Flagellar
E22bin.1538	A5-Pool-TMA_19_NODE_3174_length_15924_cov_54.521016_15	d__Archaea	Halobacteriota	c__Methanosarcinia	o__Methanosarcinales	Methanosarcinaceae	g__	s__	K07327	archaeal flagellar protein FlaD		Miscellaneous		Archeal Flagellar
E22bin.1538	A5-Pool-TMA_19_NODE_3179_length_15915_cov_52.760908_7	d__Archaea	Halobacteriota	c__Methanosarcinia	o__Methanosarcinales	Methanosarcinaceae	g__	s__	K02588	nitrogenase iron protein NifH		Nitrogen	1	N fixation
E22bin.1538	A5-Pool-TMA_19_NODE_3179_length_15915_cov_52.760908_10	d__Archaea	Halobacteriota	c__Methanosarcinia	o__Methanosarcinales	Methanosarcinaceae	g__	s__	K02013	iron complex transport system ATP-binding protein	7.2.2.-	Transporter		Metals
E22bin.1538	A5-Pool-TMA_19_NODE_3179_length_15915_cov_52.760908_11	d__Archaea	Halobacteriota	c__Methanosarcinia	o__Methanosarcinales	Methanosarcinaceae	g__	s__	K02015	iron complex transport system permease protein		Transporter		Metals
E22bin.1538	A5-Pool-TMA_19_NODE_3179_length_15915_cov_52.760908_12	d__Archaea	Halobacteriota	c__Methanosarcinia	o__Methanosarcinales	Methanosarcinaceae	g__	s__	K02016	iron complex transport system substrate-binding protein		Transporter		Metals
E22bin.1538	A5-Pool-TMA_19_NODE_3376_length_15384_cov_54.330028_4	d__Archaea	Halobacteriota	c__Methanosarcinia	o__Methanosarcinales	Methanosarcinaceae	g__	s__	K16179	dimethylamine corrinoid protein		Methylotrophy	1	Methyl-N
E22bin.1538	A5-Pool-TMA_19_NODE_3376_length_15384_cov_54.330028_5	d__Archaea	Halobacteriota	c__Methanosarcinia	o__Methanosarcinales	Methanosarcinaceae	g__	s__	K16178	dimethylamine---corrinoid protein Co-methyltransferase	2.1.1.249	Methylotrophy	1	Methyl-N
E22bin.1538	A5-Pool-TMA_19_NODE_3376_length_15384_cov_54.330028_7	d__Archaea	Halobacteriota	c__Methanosarcinia	o__Methanosarcinales	Methanosarcinaceae	g__	s__	K03499	trk/ktr system potassium uptake protein		Transporter		Betaine / Glycine
E22bin.1538	A5-Pool-TMA_19_NODE_3400_length_15321_cov_52.575920_3	d__Archaea	Halobacteriota	c__Methanosarcinia	o__Methanosarcinales	Methanosarcinaceae	g__	s__	K03671	thioredoxin		Stress		ROS
E22bin.1538	A5-Pool-TMA_19_NODE_3468_length_15186_cov_53.982354_6	d__Archaea	Halobacteriota	c__Methanosarcinia	o__Methanosarcinales	Methanosarcinaceae	g__	s__	K00385	anaerobic sulfite reductase subunit C		Sulfur		ASR
E22bin.1538	A5-Pool-TMA_19_NODE_3468_length_15186_cov_53.982354_7	d__Archaea	Halobacteriota	c__Methanosarcinia	o__Methanosarcinales	Methanosarcinaceae	g__	s__	K03741	arsenate reductase (thioredoxin)	1.20.4.4	Stress		Detox
E22bin.1538	A5-Pool-TMA_19_NODE_3612_length_14840_cov_55.370714_2	d__Archaea	Halobacteriota	c__Methanosarcinia	o__Methanosarcinales	Methanosarcinaceae	g__	s__	K22083	methylamine---glutamate N-methyltransferase subunit C	2.1.1.21	Methylotrophy		Methyl-N
E22bin.1538	A5-Pool-TMA_19_NODE_3612_length_14840_cov_55.370714_6	d__Archaea	Halobacteriota	c__Methanosarcinia	o__Methanosarcinales	Methanosarcinaceae	g__	s__	K00175	2-oxoglutarate/2-oxoacid ferredoxin oxidoreductase subunit beta	1.2.7.3	C metabolism		TCA-2nd
E22bin.1538	A5-Pool-TMA_19_NODE_3612_length_14840_cov_55.370714_6	d__Archaea	Halobacteriota	c__Methanosarcinia	o__Methanosarcinales	Methanosarcinaceae	g__	s__	K00175	2-oxoglutarate/2-oxoacid ferredoxin oxidoreductase subunit beta	1.2.7.3	Carbon fixation		rTCA !st
E22bin.1538	A5-Pool-TMA_19_NODE_3612_length_14840_cov_55.370714_6	d__Archaea	Halobacteriota	c__Methanosarcinia	o__Methanosarcinales	Methanosarcinaceae	g__	s__	K00175	2-oxoglutarate/2-oxoacid ferredoxin oxidoreductase subunit beta	1.2.7.3	Carbon fixation		irTCA
E22bin.1538	A5-Pool-TMA_19_NODE_3612_length_14840_cov_55.370714_7	d__Archaea	Halobacteriota	c__Methanosarcinia	o__Methanosarcinales	Methanosarcinaceae	g__	s__	K00174	2-oxoglutarate/2-oxoacid ferredoxin oxidoreductase subunit alpha	1.2.7.3	C metabolism		TCA-2nd
E22bin.1538	A5-Pool-TMA_19_NODE_3612_length_14840_cov_55.370714_7	d__Archaea	Halobacteriota	c__Methanosarcinia	o__Methanosarcinales	Methanosarcinaceae	g__	s__	K00174	2-oxoglutarate/2-oxoacid ferredoxin oxidoreductase subunit alpha	1.2.7.3	Carbon fixation		rTCA !st
E22bin.1538	A5-Pool-TMA_19_NODE_3612_length_14840_cov_55.370714_7	d__Archaea	Halobacteriota	c__Methanosarcinia	o__Methanosarcinales	Methanosarcinaceae	g__	s__	K00174	2-oxoglutarate/2-oxoacid ferredoxin oxidoreductase subunit alpha	1.2.7.3	Carbon fixation		irTCA
E22bin.1538	A5-Pool-TMA_19_NODE_365_length_46019_cov_54.228179_22	d__Archaea	Halobacteriota	c__Methanosarcinia	o__Methanosarcinales	Methanosarcinaceae	g__	s__	K14082	[methyl-Co(III) methylamine-specific corrinoid protein]:coenzyme M methyltransferase	2.1.1.247	Methylotrophy	1	Methyl-N
E22bin.1538	A5-Pool-TMA_19_NODE_365_length_46019_cov_54.228179_22	d__Archaea	Halobacteriota	c__Methanosarcinia	o__Methanosarcinales	Methanosarcinaceae	g__	s__	K14082	[methyl-Co(III) methylamine-specific corrinoid protein]:coenzyme M methyltransferase	2.1.1.247	Methylotrophy	1	Methyl-N
E22bin.1538	A5-Pool-TMA_19_NODE_365_length_46019_cov_54.228179_22	d__Archaea	Halobacteriota	c__Methanosarcinia	o__Methanosarcinales	Methanosarcinaceae	g__	s__	K14082	[methyl-Co(III) methylamine-specific corrinoid protein]:coenzyme M methyltransferase	2.1.1.247	Methylotrophy	1	Methyl-N
E22bin.1538	A5-Pool-TMA_19_NODE_3860_length_14255_cov_52.612746_5	d__Archaea	Halobacteriota	c__Methanosarcinia	o__Methanosarcinales	Methanosarcinaceae	g__	s__	K00441	F420-reducing hydrogenase subunit beta	1.12.98.1	Electron transfer	1	soluble
E22bin.1538	A5-Pool-TMA_19_NODE_3860_length_14255_cov_52.612746_5	d__Archaea	Halobacteriota	c__Methanosarcinia	o__Methanosarcinales	Methanosarcinaceae	g__	s__	K00441	F420-reducing hydrogenase subunit beta	1.12.98.1	Methanogenesis	1	Archaeal-WLP
E22bin.1538	A5-Pool-TMA_19_NODE_3860_length_14255_cov_52.612746_7	d__Archaea	Halobacteriota	c__Methanosarcinia	o__Methanosarcinales	Methanosarcinaceae	g__	s__	K22083	methylamine---glutamate N-methyltransferase subunit C	2.1.1.21	Methylotrophy		Methyl-N
E22bin.1538	A5-Pool-TMA_19_NODE_3860_length_14255_cov_52.612746_9	d__Archaea	Halobacteriota	c__Methanosarcinia	o__Methanosarcinales	Methanosarcinaceae	g__	s__	K01915	glutamine synthetase	6.3.1.2	Betaine		Related
E22bin.1538	A5-Pool-TMA_19_NODE_3860_length_14255_cov_52.612746_9	d__Archaea	Halobacteriota	c__Methanosarcinia	o__Methanosarcinales	Methanosarcinaceae	g__	s__	K01915	glutamine synthetase		Nitrogen		N related
E22bin.1538	A5-Pool-TMA_19_NODE_3860_length_14255_cov_52.612746_14	d__Archaea	Halobacteriota	c__Methanosarcinia	o__Methanosarcinales	Methanosarcinaceae	g__	s__	K03390	Heterodisulfide reductase subunit C2	1.8.7.3	Electron transfer	1	soluble
E22bin.1538	A5-Pool-TMA_19_NODE_3860_length_14255_cov_52.612746_15	d__Archaea	Halobacteriota	c__Methanosarcinia	o__Methanosarcinales	Methanosarcinaceae	g__	s__	K03389	Heterodisulfide reductase subunit B2	1.8.7.3	Electron transfer	1	soluble
E22bin.1538	A5-Pool-TMA_19_NODE_39472_length_2954_cov_50.565712_1	d__Archaea	Halobacteriota	c__Methanosarcinia	o__Methanosarcinales	Methanosarcinaceae	g__	s__	K03406	methyl-accepting chemotaxis protein		Miscellaneous		Chemotaxis
E22bin.1538	A5-Pool-TMA_19_NODE_39472_length_2954_cov_50.565712_2	d__Archaea	Halobacteriota	c__Methanosarcinia	o__Methanosarcinales	Methanosarcinaceae	g__	s__	K03408	purine-binding chemotaxis protein CheW		Miscellaneous		Chemotaxis
E22bin.1538	A5-Pool-TMA_19_NODE_4067_length_13862_cov_52.122040_5	d__Archaea	Halobacteriota	c__Methanosarcinia	o__Methanosarcinales	Methanosarcinaceae	g__	s__	K00319	methylenetetrahydromethanopterin dehydrogenase	1.5.98.1	Methanogenesis	1	Archaeal-WLP
E22bin.1538	A5-Pool-TMA_19_NODE_4067_length_13862_cov_52.122040_16	d__Archaea	Halobacteriota	c__Methanosarcinia	o__Methanosarcinales	Methanosarcinaceae	g__	s__	K03325	arsenite transporter		Transporter		Metals
E22bin.1538	A5-Pool-TMA_19_NODE_4075_length_13846_cov_53.953158_19	d__Archaea	Halobacteriota	c__Methanosarcinia	o__Methanosarcinales	Methanosarcinaceae	g__	s__	K11212	LPPG:FO 2-phospho-L-lactate transferase	2.7.8.28	Cofactors		F420 biosynthesis, archaea
E22bin.1538	A5-Pool-TMA_19_NODE_4118_length_13738_cov_50.914200_11	d__Archaea	Halobacteriota	c__Methanosarcinia	o__Methanosarcinales	Methanosarcinaceae	g__	s__	K07333	archaeal flagellar protein FlaJ		Miscellaneous		Archeal Flagellar
E22bin.1538	A5-Pool-TMA_19_NODE_4118_length_13738_cov_50.914200_12	d__Archaea	Halobacteriota	c__Methanosarcinia	o__Methanosarcinales	Methanosarcinaceae	g__	s__	K07333	archaeal flagellar protein FlaJ		Miscellaneous		Archeal Flagellar
E22bin.1538	A5-Pool-TMA_19_NODE_4118_length_13738_cov_50.914200_13	d__Archaea	Halobacteriota	c__Methanosarcinia	o__Methanosarcinales	Methanosarcinaceae	g__	s__	K07332	archaeal flagellar protein FlaI		Miscellaneous		Archeal Flagellar
E22bin.1538	A5-Pool-TMA_19_NODE_4329_length_13387_cov_42.024002_13	d__Archaea	Halobacteriota	c__Methanosarcinia	o__Methanosarcinales	Methanosarcinaceae	g__	s__	K02013	iron complex transport system ATP-binding protein	7.2.2.-	Transporter		Metals
E22bin.1538	A5-Pool-TMA_19_NODE_4329_length_13387_cov_42.024002_14	d__Archaea	Halobacteriota	c__Methanosarcinia	o__Methanosarcinales	Methanosarcinaceae	g__	s__	K02016	iron complex transport system substrate-binding protein		Transporter		Metals
E22bin.1538	A5-Pool-TMA_19_NODE_4384_length_13278_cov_48.393557_11	d__Archaea	Halobacteriota	c__Methanosarcinia	o__Methanosarcinales	Methanosarcinaceae	g__	s__	K09735	GTP-dependent dephospho-CoA kinase	2.7.1.237	Cofactors		Coenzyme A biosynthesis, archaea
E22bin.1538	A5-Pool-TMA_19_NODE_46091_length_2646_cov_38.566963_2	d__Archaea	Halobacteriota	c__Methanosarcinia	o__Methanosarcinales	Methanosarcinaceae	g__	s__	K05601	hydroxylamine reductase	1.7.99.1	Nitrogen	1	N related
E22bin.1538	A5-Pool-TMA_19_NODE_4680_length_12758_cov_54.826262_6	d__Archaea	Halobacteriota	c__Methanosarcinia	o__Methanosarcinales	Methanosarcinaceae	g__	s__	K18210	fumarate reductase (CoM/CoB) subunit B	1.3.4.1	Carbon fixation		irTCA
E22bin.1538	A5-Pool-TMA_19_NODE_4700_length_12744_cov_52.278115_2	d__Archaea	Halobacteriota	c__Methanosarcinia	o__Methanosarcinales	Methanosarcinaceae	g__	s__	K01743	carbonic anhydrase		Nitrogen		N related
E22bin.1538	A5-Pool-TMA_19_NODE_4831_length_12517_cov_52.968143_11	d__Archaea	Halobacteriota	c__Methanosarcinia	o__Methanosarcinales	Methanosarcinaceae	g__	s__	K00384	thioredoxin reductase (NADPH)	1.8.1.9	Stress		ROS
E22bin.1538	A5-Pool-TMA_19_NODE_5426_length_11654_cov_54.816019_5	d__Archaea	Halobacteriota	c__Methanosarcinia	o__Methanosarcinales	Methanosarcinaceae	g__	s__	K03616	H+/Na+-translocating ferredoxin:NAD+ oxidoreductase subunit B	7.1.1.11	Electron transfer	1	membrane
E22bin.1538	A5-Pool-TMA_19_NODE_5426_length_11654_cov_54.816019_6	d__Archaea	Halobacteriota	c__Methanosarcinia	o__Methanosarcinales	Methanosarcinaceae	g__	s__	K03617	H+/Na+-translocating ferredoxin:NAD+ oxidoreductase subunit A		Electron transfer	1	membrane
E22bin.1538	A5-Pool-TMA_19_NODE_5426_length_11654_cov_54.816019_7	d__Archaea	Halobacteriota	c__Methanosarcinia	o__Methanosarcinales	Methanosarcinaceae	g__	s__	K03613	H+/Na+-translocating ferredoxin:NAD+ oxidoreductase subunit E		Electron transfer	1	membrane
E22bin.1538	A5-Pool-TMA_19_NODE_5426_length_11654_cov_54.816019_8	d__Archaea	Halobacteriota	c__Methanosarcinia	o__Methanosarcinales	Methanosarcinaceae	g__	s__	K03612	H+/Na+-translocating ferredoxin:NAD+ oxidoreductase subunit G		Electron transfer	1	membrane
E22bin.1538	A5-Pool-TMA_19_NODE_5426_length_11654_cov_54.816019_10	d__Archaea	Halobacteriota	c__Methanosarcinia	o__Methanosarcinales	Methanosarcinaceae	g__	s__	K03615	H+/Na+-translocating ferredoxin:NAD+ oxidoreductase subunit C	7.1.1.11	Electron transfer	1	membrane
E22bin.1538	A5-Pool-TMA_19_NODE_5556_length_11475_cov_51.464011_7	d__Archaea	Halobacteriota	c__Methanosarcinia	o__Methanosarcinales	Methanosarcinaceae	g__	s__	K02040	phosphate transport system substrate-binding protein		Transporter		Phosphorous
E22bin.1538	A5-Pool-TMA_19_NODE_5556_length_11475_cov_51.464011_8	d__Archaea	Halobacteriota	c__Methanosarcinia	o__Methanosarcinales	Methanosarcinaceae	g__	s__	K02037	phosphate transport system permease protein		Transporter		Phosphorous
E22bin.1538	A5-Pool-TMA_19_NODE_5556_length_11475_cov_51.464011_9	d__Archaea	Halobacteriota	c__Methanosarcinia	o__Methanosarcinales	Methanosarcinaceae	g__	s__	K02038	phosphate transport system permease protein		Transporter		Phosphorous
E22bin.1538	A5-Pool-TMA_19_NODE_6728_length_10213_cov_51.073341_9	d__Archaea	Halobacteriota	c__Methanosarcinia	o__Methanosarcinales	Methanosarcinaceae	g__	s__	K03405	magnesium chelatase subunit I	6.6.1.1	Miscellaneous		Chlorophyll synthesis
E22bin.1538	A5-Pool-TMA_19_NODE_7243_length_9744_cov_53.075446_2	d__Archaea	Halobacteriota	c__Methanosarcinia	o__Methanosarcinales	Methanosarcinaceae	g__	s__	K00266	glutamate synthase (NADPH) small chain		Nitrogen		N related
E22bin.1538	A5-Pool-TMA_19_NODE_7243_length_9744_cov_53.075446_3	d__Archaea	Halobacteriota	c__Methanosarcinia	o__Methanosarcinales	Methanosarcinaceae	g__	s__	K00390	phosphoadenosine phosphosulfate reductase	1.8.4.8	Sulfur		ASR
E22bin.1538	A5-Pool-TMA_19_NODE_7504_length_9524_cov_49.010138_2	d__Archaea	Halobacteriota	c__Methanosarcinia	o__Methanosarcinales	Methanosarcinaceae	g__	s__	K16176	methylamine---corrinoid protein Co-methyltransferase	2.1.1.248	Methylotrophy	1	Methyl-N
E22bin.1538	A5-Pool-TMA_19_NODE_7504_length_9524_cov_49.010138_7	d__Archaea	Halobacteriota	c__Methanosarcinia	o__Methanosarcinales	Methanosarcinaceae	g__	s__	K05919	superoxide reductase	1.15.1.2	Stress		ROS
E22bin.1538	A5-Pool-TMA_19_NODE_7504_length_9524_cov_49.010138_9	d__Archaea	Halobacteriota	c__Methanosarcinia	o__Methanosarcinales	Methanosarcinaceae	g__	s__	K07301	cation:H+ antiporter		Stress		Osmoregulation
E22bin.1538	A5-Pool-TMA_19_NODE_7504_length_9524_cov_49.010138_14	d__Archaea	Halobacteriota	c__Methanosarcinia	o__Methanosarcinales	Methanosarcinaceae	g__	s__	K01601	ribulose-biphosphate carboxylase large chain (rubisco)	4.1.1.39	Carbon fixation	1	CBB
E22bin.1538	A5-Pool-TMA_19_NODE_7607_length_9436_cov_51.233557_7	d__Archaea	Halobacteriota	c__Methanosarcinia	o__Methanosarcinales	Methanosarcinaceae	g__	s__	K08264	Heterodisulfide reductase subunit D	1.8.98.1	Electron transfer	1	membrane
E22bin.1538	A5-Pool-TMA_19_NODE_7607_length_9436_cov_51.233557_10	d__Archaea	Halobacteriota	c__Methanosarcinia	o__Methanosarcinales	Methanosarcinaceae	g__	s__	K21310	methanethiol S-methyltransferase	2.1.1.334	Methylotrophy	1	Methyl-S
E22bin.1538	A5-Pool-TMA_19_NODE_765_length_33406_cov_51.012204_4	d__Archaea	Halobacteriota	c__Methanosarcinia	o__Methanosarcinales	Methanosarcinaceae	g__	s__	K23976	L-aspartate semialdehyde sulfurtransferase ferredoxin		ETC Complexes		Quinone related
E22bin.1538	A5-Pool-TMA_19_NODE_765_length_33406_cov_51.012204_23	d__Archaea	Halobacteriota	c__Methanosarcinia	o__Methanosarcinales	Methanosarcinaceae	g__	s__	K11261	formylmethanofuran dehydrogenase subunit E	1.2.7.12	Methanogenesis	1	Archaeal-WLP
E22bin.1538	A5-Pool-TMA_19_NODE_765_length_33406_cov_51.012204_24	d__Archaea	Halobacteriota	c__Methanosarcinia	o__Methanosarcinales	Methanosarcinaceae	g__	s__	K00205	4Fe-4S ferredoxin		Methanogenesis	1	Archaeal-WLP
E22bin.1538	A5-Pool-TMA_19_NODE_765_length_33406_cov_51.012204_25	d__Archaea	Halobacteriota	c__Methanosarcinia	o__Methanosarcinales	Methanosarcinaceae	g__	s__	K00200	formylmethanofuran dehydrogenase subunit A	1.2.7.12	Methanogenesis	1	Archaeal-WLP
E22bin.1538	A5-Pool-TMA_19_NODE_765_length_33406_cov_51.012204_26	d__Archaea	Halobacteriota	c__Methanosarcinia	o__Methanosarcinales	Methanosarcinaceae	g__	s__	K00202	formylmethanofuran dehydrogenase subunit C	1.2.7.12	Methanogenesis	1	Archaeal-WLP
E22bin.1538	A5-Pool-TMA_19_NODE_765_length_33406_cov_51.012204_27	d__Archaea	Halobacteriota	c__Methanosarcinia	o__Methanosarcinales	Methanosarcinaceae	g__	s__	K00203	formylmethanofuran dehydrogenase subunit D	1.2.7.12	Methanogenesis	1	Archaeal-WLP
E22bin.1538	A5-Pool-TMA_19_NODE_765_length_33406_cov_51.012204_28	d__Archaea	Halobacteriota	c__Methanosarcinia	o__Methanosarcinales	Methanosarcinaceae	g__	s__	K00201	formylmethanofuran dehydrogenase subunit B	1.2.7.12	Methanogenesis	1	Archaeal-WLP
E22bin.1538	A5-Pool-TMA_19_NODE_765_length_33406_cov_51.012204_29	d__Archaea	Halobacteriota	c__Methanosarcinia	o__Methanosarcinales	Methanosarcinaceae	g__	s__	K02379	FdhD protein		Electron transfer		hydrogenase
E22bin.1538	A5-Pool-TMA_19_NODE_77_length_86406_cov_54.429005_3	d__Archaea	Halobacteriota	c__Methanosarcinia	o__Methanosarcinales	Methanosarcinaceae	g__	s__	K02016	iron complex transport system substrate-binding protein		Transporter		Metals
E22bin.1538	A5-Pool-TMA_19_NODE_77_length_86406_cov_54.429005_5	d__Archaea	Halobacteriota	c__Methanosarcinia	o__Methanosarcinales	Methanosarcinaceae	g__	s__	K04069	pyruvate formate lyase activating enzyme	1.97.1.4	Fermentation		formate
E22bin.1538	A5-Pool-TMA_19_NODE_77_length_86406_cov_54.429005_6	d__Archaea	Halobacteriota	c__Methanosarcinia	o__Methanosarcinales	Methanosarcinaceae	g__	s__	K02015	iron complex transport system permease protein		Transporter		Metals
E22bin.1538	A5-Pool-TMA_19_NODE_77_length_86406_cov_54.429005_7	d__Archaea	Halobacteriota	c__Methanosarcinia	o__Methanosarcinales	Methanosarcinaceae	g__	s__	K02013	iron complex transport system ATP-binding protein	7.2.2.-	Transporter		Metals
E22bin.1538	A5-Pool-TMA_19_NODE_77_length_86406_cov_54.429005_18	d__Archaea	Halobacteriota	c__Methanosarcinia	o__Methanosarcinales	Methanosarcinaceae	g__	s__	K02201	pantetheine-phosphate adenylyltransferase	2.7.7.3	Cofactors		Coenzyme A biosynthesis, archaea
E22bin.1538	A5-Pool-TMA_19_NODE_77_length_86406_cov_54.429005_18	d__Archaea	Halobacteriota	c__Methanosarcinia	o__Methanosarcinales	Methanosarcinaceae	g__	s__	K02201	pantetheine-phosphate adenylyltransferase	2.7.7.3	Cofactors		Coenzyme A biosynthesis, pantothenate
E22bin.1538	A5-Pool-TMA_19_NODE_77_length_86406_cov_54.429005_32	d__Archaea	Halobacteriota	c__Methanosarcinia	o__Methanosarcinales	Methanosarcinaceae	g__	s__	K13812	formaldehyde-activating enzyme	4.2.1.147	Methanogenesis		Archaeal-WLP
E22bin.1538	A5-Pool-TMA_19_NODE_77_length_86406_cov_54.429005_32	d__Archaea	Halobacteriota	c__Methanosarcinia	o__Methanosarcinales	Methanosarcinaceae	g__	s__	K13812	formaldehyde-activating enzyme	4.2.1.147	Methanotrophy		Methane oxidation
E22bin.1538	A5-Pool-TMA_19_NODE_77_length_86406_cov_54.429005_41	d__Archaea	Halobacteriota	c__Methanosarcinia	o__Methanosarcinales	Methanosarcinaceae	g__	s__	K12234	coenzyme F420-0:L-glutamate ligase / coenzyme F420-1:gamma-L-glutamate ligase	6.3.2.31	Cofactors		F420 biosynthesis, archaea
E22bin.1538	A5-Pool-TMA_19_NODE_77_length_86406_cov_54.429005_46	d__Archaea	Halobacteriota	c__Methanosarcinia	o__Methanosarcinales	Methanosarcinaceae	g__	s__	K00928	aspartate kinase	2.7.2.4	Betaine		Related
E22bin.1538	A5-Pool-TMA_19_NODE_77_length_86406_cov_54.429005_51	d__Archaea	Halobacteriota	c__Methanosarcinia	o__Methanosarcinales	Methanosarcinaceae	g__	s__	K01915	glutamine synthetase	6.3.1.2	Betaine		Related
E22bin.1538	A5-Pool-TMA_19_NODE_77_length_86406_cov_54.429005_51	d__Archaea	Halobacteriota	c__Methanosarcinia	o__Methanosarcinales	Methanosarcinaceae	g__	s__	K01915	glutamine synthetase		Nitrogen		N related
E22bin.1538	A5-Pool-TMA_19_NODE_77_length_86406_cov_54.429005_53	d__Archaea	Halobacteriota	c__Methanosarcinia	o__Methanosarcinales	Methanosarcinaceae	g__	s__	K00261	glutamate dehydrogenase (NAD(P)+)	1.4.1.3	Betaine		Related
E22bin.1538	A5-Pool-TMA_19_NODE_77_length_86406_cov_54.429005_53	d__Archaea	Halobacteriota	c__Methanosarcinia	o__Methanosarcinales	Methanosarcinaceae	g__	s__	K00261	glutamate dehydrogenase (NAD(P)+)		Nitrogen		N related
E22bin.1538	A5-Pool-TMA_19_NODE_8345_length_8880_cov_53.602380_1	d__Archaea	Halobacteriota	c__Methanosarcinia	o__Methanosarcinales	Methanosarcinaceae	g__	s__	K04069	pyruvate formate lyase activating enzyme	1.97.1.4	Fermentation		formate
E22bin.1538	A5-Pool-TMA_19_NODE_8345_length_8880_cov_53.602380_4	d__Archaea	Halobacteriota	c__Methanosarcinia	o__Methanosarcinales	Methanosarcinaceae	g__	s__	K07333	archaeal flagellar protein FlaJ		Miscellaneous		Archeal Flagellar
E22bin.1538	A5-Pool-TMA_19_NODE_8345_length_8880_cov_53.602380_5	d__Archaea	Halobacteriota	c__Methanosarcinia	o__Methanosarcinales	Methanosarcinaceae	g__	s__	K07332	archaeal flagellar protein FlaI		Miscellaneous		Archeal Flagellar
E22bin.1538	A5-Pool-TMA_19_NODE_837_length_32012_cov_52.764872_1	d__Archaea	Halobacteriota	c__Methanosarcinia	o__Methanosarcinales	Methanosarcinaceae	g__	s__	K02230	Cytochrome o ubiquinol oxidase		ETC Complexes		Cytochrome o ubiquinol oxidase
E22bin.1538	A5-Pool-TMA_19_NODE_837_length_32012_cov_52.764872_5	d__Archaea	Halobacteriota	c__Methanosarcinia	o__Methanosarcinales	Methanosarcinaceae	g__	s__	K00197	anaerobic carbon-monoxide dehydrogenase, CODH/ACS complex subunit gamma	2.1.1.245	Carbon fixation	1	WLP
E22bin.1538	A5-Pool-TMA_19_NODE_837_length_32012_cov_52.764872_5	d__Archaea	Halobacteriota	c__Methanosarcinia	o__Methanosarcinales	Methanosarcinaceae	g__	s__	K00197	acetyl-CoA decarbonylase/synthase, CODH/ACS complex subunit gamma	2.1.1.245	Methanogenesis	1	Acetoclastic
E22bin.1538	A5-Pool-TMA_19_NODE_837_length_32012_cov_52.764872_6	d__Archaea	Halobacteriota	c__Methanosarcinia	o__Methanosarcinales	Methanosarcinaceae	g__	s__	K00194	anaerobic carbon-monoxide dehydrogenase, CODH/ACS complex subunit delta	2.1.1.245	Carbon fixation	1	WLP
E22bin.1538	A5-Pool-TMA_19_NODE_837_length_32012_cov_52.764872_6	d__Archaea	Halobacteriota	c__Methanosarcinia	o__Methanosarcinales	Methanosarcinaceae	g__	s__	K00194	acetyl-CoA decarbonylase/synthase, CODH/ACS complex subunit delta	2.1.1.245	Methanogenesis	1	Acetoclastic
E22bin.1538	A5-Pool-TMA_19_NODE_837_length_32012_cov_52.764872_8	d__Archaea	Halobacteriota	c__Methanosarcinia	o__Methanosarcinales	Methanosarcinaceae	g__	s__	K00193	acetyl-CoA decarbonylase/synthase, CODH/ACS complex subunit beta	2.3.1.169	Methanogenesis	1	Acetoclastic
E22bin.1538	A5-Pool-TMA_19_NODE_837_length_32012_cov_52.764872_9	d__Archaea	Halobacteriota	c__Methanosarcinia	o__Methanosarcinales	Methanosarcinaceae	g__	s__	K00195	anaerobic carbon-monoxide dehydrogenase, CODH/ACS complex subunit epsilon		Methanogenesis	1	Acetoclastic
E22bin.1538	A5-Pool-TMA_19_NODE_837_length_32012_cov_52.764872_10	d__Archaea	Halobacteriota	c__Methanosarcinia	o__Methanosarcinales	Methanosarcinaceae	g__	s__	K00192	anaerobic carbon-monoxide dehydrogenase, CODH/ACS complex subunit alpha	1.2.7.4	Methanogenesis	1	Acetoclastic
E22bin.1538	A5-Pool-TMA_19_NODE_837_length_32012_cov_52.764872_17	d__Archaea	Halobacteriota	c__Methanosarcinia	o__Methanosarcinales	Methanosarcinaceae	g__	s__	K00150	glyceraldehyde 3-phosphate dehydrogenase (NAD(P)+)	1.2.1.59	Carbon fixation		CBB
E22bin.1538	A5-Pool-TMA_19_NODE_837_length_32012_cov_52.764872_20	d__Archaea	Halobacteriota	c__Methanosarcinia	o__Methanosarcinales	Methanosarcinaceae	g__	s__	K16177	monomethylamine corrinoid protein		Methylotrophy	1	Methyl-N
E22bin.1538	A5-Pool-TMA_19_NODE_837_length_32012_cov_52.764872_21	d__Archaea	Halobacteriota	c__Methanosarcinia	o__Methanosarcinales	Methanosarcinaceae	g__	s__	K16176	methylamine---corrinoid protein Co-methyltransferase	2.1.1.248	Methylotrophy	1	Methyl-N
E22bin.1538	A5-Pool-TMA_19_NODE_837_length_32012_cov_52.764872_22	d__Archaea	Halobacteriota	c__Methanosarcinia	o__Methanosarcinales	Methanosarcinaceae	g__	s__	K16176	methylamine---corrinoid protein Co-methyltransferase	2.1.1.248	Methylotrophy	1	Methyl-N
E22bin.1538	A5-Pool-TMA_19_NODE_906_length_30825_cov_52.916217_22	d__Archaea	Halobacteriota	c__Methanosarcinia	o__Methanosarcinales	Methanosarcinaceae	g__	s__	K04759	ferrous iron transport protein B		Transporter		Metals
E22bin.1538	A5-Pool-TMA_19_NODE_936_length_30463_cov_52.397264_41	d__Archaea	Halobacteriota	c__Methanosarcinia	o__Methanosarcinales	Methanosarcinaceae	g__	s__	K08264	Heterodisulfide reductase subunit D	1.8.98.1	Electron transfer	1	membrane
E22bin.1538	A5-Pool-TMA_19_NODE_936_length_30463_cov_52.397264_42	d__Archaea	Halobacteriota	c__Methanosarcinia	o__Methanosarcinales	Methanosarcinaceae	g__	s__	K08265	Heterodisulfide reductase subunit E	1.8.98.1	Electron transfer	1	membrane
E22bin.1538	A5-Pool-TMA_19_NODE_9545_length_8139_cov_53.419223_5	d__Archaea	Halobacteriota	c__Methanosarcinia	o__Methanosarcinales	Methanosarcinaceae	g__	s__	K09733	(5-formylfuran-3-yl)methyl phosphate synthase	4.2.3.153	Cofactors		Methanofuran biosynthesis
E22bin.1538	A5-Pool-TMA_19_NODE_957_length_30014_cov_53.117360_5	d__Archaea	Halobacteriota	c__Methanosarcinia	o__Methanosarcinales	Methanosarcinaceae	g__	s__	K00390	phosphoadenosine phosphosulfate reductase	1.8.4.8	Sulfur		ASR
E22bin.1538	A5-Pool-TMA_19_NODE_965_length_29888_cov_50.165991_13	d__Archaea	Halobacteriota	c__Methanosarcinia	o__Methanosarcinales	Methanosarcinaceae	g__	s__	K07332	archaeal flagellar protein FlaI		Miscellaneous		Archeal Flagellar
E22bin.1538	A5-Pool-TMA_19_NODE_965_length_29888_cov_50.165991_14	d__Archaea	Halobacteriota	c__Methanosarcinia	o__Methanosarcinales	Methanosarcinaceae	g__	s__	K07333	archaeal flagellar protein FlaJ		Miscellaneous		Archeal Flagellar
E22bin.0036	A4N5-Amb_15_NODE_1007_length_24347_cov_13.013050_1	d__Bacteria	Chloroflexota	c__Chloroflexia	o__Chloroflexales	Chloroflexaceae	JAAUSY01	s__	K01551	arsenite/tail-anchored protein-transporting ATPase	7.3.2.7	Transporter		Metals
E22bin.0036	A4N5-Amb_15_NODE_100_length_62086_cov_13.924215_21	d__Bacteria	Chloroflexota	c__Chloroflexia	o__Chloroflexales	Chloroflexaceae	JAAUSY01	s__	K01807	ribose 5-phosphate isomerase A	5.3.1.6	Carbon fixation		CBB
E22bin.0036	A4N5-Amb_15_NODE_100_length_62086_cov_13.924215_22	d__Bacteria	Chloroflexota	c__Chloroflexia	o__Chloroflexales	Chloroflexaceae	JAAUSY01	s__	K00855	phosphoribulokinase	2.7.1.19	Carbon fixation	1	CBB
E22bin.0036	A4N5-Amb_15_NODE_100_length_62086_cov_13.924215_23	d__Bacteria	Chloroflexota	c__Chloroflexia	o__Chloroflexales	Chloroflexaceae	JAAUSY01	s__	K00855	phosphoribulokinase	2.7.1.19	Carbon fixation	1	CBB
E22bin.0036	A4N5-Amb_15_NODE_100_length_62086_cov_13.924215_25	d__Bacteria	Chloroflexota	c__Chloroflexia	o__Chloroflexales	Chloroflexaceae	JAAUSY01	s__	K01602	ribulose-biphosphate carboxylase small chain (rubisco)	4.1.1.39	Carbon fixation	1	CBB
E22bin.0036	A4N5-Amb_15_NODE_100_length_62086_cov_13.924215_26	d__Bacteria	Chloroflexota	c__Chloroflexia	o__Chloroflexales	Chloroflexaceae	JAAUSY01	s__	K01601	ribulose-biphosphate carboxylase large chain (rubisco)	4.1.1.39	Carbon fixation	1	CBB
E22bin.0036	A4N5-Amb_15_NODE_100_length_62086_cov_13.924215_27	d__Bacteria	Chloroflexota	c__Chloroflexia	o__Chloroflexales	Chloroflexaceae	JAAUSY01	s__	K02446	fructose-1,6-biphosphatase II	3.1.3.11	Carbon fixation		CBB
E22bin.0036	A4N5-Amb_15_NODE_100_length_62086_cov_13.924215_28	d__Bacteria	Chloroflexota	c__Chloroflexia	o__Chloroflexales	Chloroflexaceae	JAAUSY01	s__	K01624	fructose-biphosphate aldolase, class II	4.2.1.13	Carbon fixation		CBB
E22bin.0036	A4N5-Amb_15_NODE_100_length_62086_cov_13.924215_30	d__Bacteria	Chloroflexota	c__Chloroflexia	o__Chloroflexales	Chloroflexaceae	JAAUSY01	s__	K03741	arsenate reductase (thioredoxin)	1.20.4.4	Stress		Detox
E22bin.0036	A4N5-Amb_15_NODE_100_length_62086_cov_13.924215_31	d__Bacteria	Chloroflexota	c__Chloroflexia	o__Chloroflexales	Chloroflexaceae	JAAUSY01	s__	K03325	arsenite transporter		Transporter		Metals
E22bin.0036	A4N5-Amb_15_NODE_100_length_62086_cov_13.924215_34	d__Bacteria	Chloroflexota	c__Chloroflexia	o__Chloroflexales	Chloroflexaceae	JAAUSY01	s__	K01740	O-acetylhomoserine (thiol)-lyase		Sulfur		S redox
E22bin.0036	A4N5-Amb_15_NODE_100_length_62086_cov_13.924215_35	d__Bacteria	Chloroflexota	c__Chloroflexia	o__Chloroflexales	Chloroflexaceae	JAAUSY01	s__	K13283	ferrous-iron efflux pump		Transporter		Metals
E22bin.0036	A4N5-Amb_15_NODE_10658_length_6802_cov_12.412924_4	d__Bacteria	Chloroflexota	c__Chloroflexia	o__Chloroflexales	Chloroflexaceae	JAAUSY01	s__	K04653	hydrogenase expression/formation protein HypC		Stress		Detox
E22bin.0036	A4N5-Amb_15_NODE_10658_length_6802_cov_12.412924_5	d__Bacteria	Chloroflexota	c__Chloroflexia	o__Chloroflexales	Chloroflexaceae	JAAUSY01	s__	K04654	hydrogenase expression/formation protein HypD		Stress		Detox
E22bin.0036	A4N5-Amb_15_NODE_10658_length_6802_cov_12.412924_6	d__Bacteria	Chloroflexota	c__Chloroflexia	o__Chloroflexales	Chloroflexaceae	JAAUSY01	s__	K04655	hydrogenase expression/formation protein HypE		Stress		Detox
E22bin.0036	A4N5-Amb_15_NODE_11068_length_6635_cov_13.822036_8	d__Bacteria	Chloroflexota	c__Chloroflexia	o__Chloroflexales	Chloroflexaceae	JAAUSY01	s__	K00147	glutamate-5-semialdehyde dehydrogenase	1.2.1.41	Betaine		Related
E22bin.0036	A4N5-Amb_15_NODE_11151_length_6605_cov_12.698626_6	d__Bacteria	Chloroflexota	c__Chloroflexia	o__Chloroflexales	Chloroflexaceae	JAAUSY01	s__	K00077	2-dehydropantoate 2-reductase	1.1.1.169	Cofactors		Coenzyme A biosynthesis, archaea
E22bin.0036	A4N5-Amb_15_NODE_11836_length_6335_cov_12.296815_6	d__Bacteria	Chloroflexota	c__Chloroflexia	o__Chloroflexales	Chloroflexaceae	JAAUSY01	s__	K07391	magnesium chelatase family protein		Miscellaneous		Chlorophyll synthesis
E22bin.0036	A4N5-Amb_15_NODE_1208_length_22472_cov_13.896061_11	d__Bacteria	Chloroflexota	c__Chloroflexia	o__Chloroflexales	Chloroflexaceae	JAAUSY01	s__	K00958	sulfate adenylyltransferase	2.7.7.4	Sulfur	1	DSR / ASR
E22bin.0036	A4N5-Amb_15_NODE_12872_length_5968_cov_14.807374_5	d__Bacteria	Chloroflexota	c__Chloroflexia	o__Chloroflexales	Chloroflexaceae	JAAUSY01	s__	K02651	pilus assembly protein Flp/PilA		Miscellaneous		Pili
E22bin.0036	A4N5-Amb_15_NODE_1314_length_21524_cov_13.908286_10	d__Bacteria	Chloroflexota	c__Chloroflexia	o__Chloroflexales	Chloroflexaceae	JAAUSY01	s__	K03701	excinuclease ABC subunit A		Stress		DNA repair
E22bin.0036	A4N5-Amb_15_NODE_1328_length_21430_cov_13.453942_16	d__Bacteria	Chloroflexota	c__Chloroflexia	o__Chloroflexales	Chloroflexaceae	JAAUSY01	s__	K07305	peptide-methionine (S)-S-oxide reductase	1.8.4.12	Stress		ROS
E22bin.0036	A4N5-Amb_15_NODE_1330_length_21413_cov_14.723897_9	d__Bacteria	Chloroflexota	c__Chloroflexia	o__Chloroflexales	Chloroflexaceae	JAAUSY01	s__	K00384	thioredoxin reductase (NADPH)	1.8.1.9	Stress		ROS
E22bin.0036	A4N5-Amb_15_NODE_1330_length_21413_cov_14.723897_17	d__Bacteria	Chloroflexota	c__Chloroflexia	o__Chloroflexales	Chloroflexaceae	JAAUSY01	s__	K01500	methenyl H4F-cyclohydrolase	3.5.4.9	Carbon fixation	1	WLP
E22bin.0036	A4N5-Amb_15_NODE_13374_length_5804_cov_13.394329_4	d__Bacteria	Chloroflexota	c__Chloroflexia	o__Chloroflexales	Chloroflexaceae	JAAUSY01	s__	K07301	cation:H+ antiporter		Stress		Osmoregulation
E22bin.0036	A4N5-Amb_15_NODE_13811_length_5671_cov_12.843305_2	d__Bacteria	Chloroflexota	c__Chloroflexia	o__Chloroflexales	Chloroflexaceae	JAAUSY01	s__	K00658	2-oxoglutarate dehydrogenase E2 component (dihydrolipoamide succinyltransferase)	2.3.1.61	C metabolism		TCA-2nd
E22bin.0036	A4N5-Amb_15_NODE_1405_length_20853_cov_13.960621_12	d__Bacteria	Chloroflexota	c__Chloroflexia	o__Chloroflexales	Chloroflexaceae	JAAUSY01	s__	K02446	fructose-1,6-biphosphatase II	3.1.3.11	Carbon fixation		CBB
E22bin.0036	A4N5-Amb_15_NODE_1430_length_20653_cov_13.675988_3	d__Bacteria	Chloroflexota	c__Chloroflexia	o__Chloroflexales	Chloroflexaceae	JAAUSY01	s__	K03671	thioredoxin		Stress		ROS
E22bin.0036	A4N5-Amb_15_NODE_147_length_51733_cov_13.626166_6	d__Bacteria	Chloroflexota	c__Chloroflexia	o__Chloroflexales	Chloroflexaceae	JAAUSY01	s__	K00138	aldehyde dehydrogenase	1.2.1.-	Fermentation		ethanol
E22bin.0036	A4N5-Amb_15_NODE_147_length_51733_cov_13.626166_39	d__Bacteria	Chloroflexota	c__Chloroflexia	o__Chloroflexales	Chloroflexaceae	JAAUSY01	s__	K24012	acetate--CoA ligase (ADP-forming)	6.2.1.13	C metabolism		Pyruvate metabolism
E22bin.0036	A4N5-Amb_15_NODE_14981_length_5367_cov_12.446913_4	d__Bacteria	Chloroflexota	c__Chloroflexia	o__Chloroflexales	Chloroflexaceae	JAAUSY01	s__	K21567	ferredoxin/flavodoxin--NADP+ reductase	1.18.1.2	Fermentation		butanol-Alt
E22bin.0036	A4N5-Amb_15_NODE_1527_length_19996_cov_19.152801_7	d__Bacteria	Chloroflexota	c__Chloroflexia	o__Chloroflexales	Chloroflexaceae	JAAUSY01	s__	K03284	magnesium transporter		Transporter		Metals
E22bin.0036	A4N5-Amb_15_NODE_15914_length_5150_cov_12.902453_2	d__Bacteria	Chloroflexota	c__Chloroflexia	o__Chloroflexales	Chloroflexaceae	JAAUSY01	s__	K00600	glycine hydroxymethyltransferase	2.1.2.1	Methanogenesis	1	Archaeal-WLP
E22bin.0036	A4N5-Amb_15_NODE_15914_length_5150_cov_12.902453_2	d__Bacteria	Chloroflexota	c__Chloroflexia	o__Chloroflexales	Chloroflexaceae	JAAUSY01	s__	K00600	glycine hydroxymethyltransferase	2.1.2.1	Betaine	1	Degradation
E22bin.0036	A4N5-Amb_15_NODE_16118_length_5101_cov_13.038248_2	d__Bacteria	Chloroflexota	c__Chloroflexia	o__Chloroflexales	Chloroflexaceae	JAAUSY01	s__	K02036	phosphate transport system ATP-binding protein	7.3.2.1	Transporter		Phosphorous
E22bin.0036	A4N5-Amb_15_NODE_16118_length_5101_cov_13.038248_3	d__Bacteria	Chloroflexota	c__Chloroflexia	o__Chloroflexales	Chloroflexaceae	JAAUSY01	s__	K02036	phosphate transport system ATP-binding protein	7.3.2.1	Transporter		Phosphorous
E22bin.0036	A4N5-Amb_15_NODE_16118_length_5101_cov_13.038248_4	d__Bacteria	Chloroflexota	c__Chloroflexia	o__Chloroflexales	Chloroflexaceae	JAAUSY01	s__	K02038	phosphate transport system permease protein		Transporter		Phosphorous
E22bin.0036	A4N5-Amb_15_NODE_16118_length_5101_cov_13.038248_5	d__Bacteria	Chloroflexota	c__Chloroflexia	o__Chloroflexales	Chloroflexaceae	JAAUSY01	s__	K02037	phosphate transport system permease protein		Transporter		Phosphorous
E22bin.0036	A4N5-Amb_15_NODE_16147_length_5095_cov_15.060714_4	d__Bacteria	Chloroflexota	c__Chloroflexia	o__Chloroflexales	Chloroflexaceae	JAAUSY01	s__	K01903	succinyl-CoA synthetase beta subunit	6.2.1.5	Carbon fixation		DCHB
E22bin.0036	A4N5-Amb_15_NODE_16147_length_5095_cov_15.060714_4	d__Bacteria	Chloroflexota	c__Chloroflexia	o__Chloroflexales	Chloroflexaceae	JAAUSY01	s__	K01903	succinyl-CoA synthetase beta subunit	6.2.1.5	C metabolism		TCA-2nd
E22bin.0036	A4N5-Amb_15_NODE_16147_length_5095_cov_15.060714_4	d__Bacteria	Chloroflexota	c__Chloroflexia	o__Chloroflexales	Chloroflexaceae	JAAUSY01	s__	K01903	succinyl-CoA synthetase beta subunit	6.2.1.5	Carbon fixation		rTCA !st
E22bin.0036	A4N5-Amb_15_NODE_16147_length_5095_cov_15.060714_4	d__Bacteria	Chloroflexota	c__Chloroflexia	o__Chloroflexales	Chloroflexaceae	JAAUSY01	s__	K01903	succinyl-CoA synthetase beta subunit	6.2.1.5	Carbon fixation		irTCA
E22bin.0036	A4N5-Amb_15_NODE_16147_length_5095_cov_15.060714_4	d__Bacteria	Chloroflexota	c__Chloroflexia	o__Chloroflexales	Chloroflexaceae	JAAUSY01	s__	K01903	succinyl-CoA synthetase beta subunit	6.2.1.5	Fermentation		acetate-Alt
E22bin.0036	A4N5-Amb_15_NODE_162_length_50043_cov_14.204129_11	d__Bacteria	Chloroflexota	c__Chloroflexia	o__Chloroflexales	Chloroflexaceae	JAAUSY01	s__	K00230	menaquinone-dependent protoporphyrinogen oxidase	1.3.5.3	ETC Complexes		Quinone related
E22bin.0036	A4N5-Amb_15_NODE_162_length_50043_cov_14.204129_25	d__Bacteria	Chloroflexota	c__Chloroflexia	o__Chloroflexales	Chloroflexaceae	JAAUSY01	s__	K06282	hydrogenase small subunit	1.2.99.6	Electron transfer		membrane
E22bin.0036	A4N5-Amb_15_NODE_162_length_50043_cov_14.204129_26	d__Bacteria	Chloroflexota	c__Chloroflexia	o__Chloroflexales	Chloroflexaceae	JAAUSY01	s__	K06281	hydrogenase large subunit	1.2.99.6	Electron transfer		membrane
E22bin.0036	A4N5-Amb_15_NODE_162_length_50043_cov_14.204129_28	d__Bacteria	Chloroflexota	c__Chloroflexia	o__Chloroflexales	Chloroflexaceae	JAAUSY01	s__	K03605	hydrogenase maturation protease	3.4.23.-	Electron transfer		membrane
E22bin.0036	A4N5-Amb_15_NODE_162_length_50043_cov_14.204129_29	d__Bacteria	Chloroflexota	c__Chloroflexia	o__Chloroflexales	Chloroflexaceae	JAAUSY01	s__	K04651	hydrogenase nickel incorporation protein HypA/HybF		Stress		Detox
E22bin.0036	A4N5-Amb_15_NODE_162_length_50043_cov_14.204129_30	d__Bacteria	Chloroflexota	c__Chloroflexia	o__Chloroflexales	Chloroflexaceae	JAAUSY01	s__	K04652	hydrogenase nickel incorporation protein HypB		Stress		Detox
E22bin.0036	A4N5-Amb_15_NODE_1635_length_19345_cov_13.356454_6	d__Bacteria	Chloroflexota	c__Chloroflexia	o__Chloroflexales	Chloroflexaceae	JAAUSY01	s__	K00575	chemotaxis protein methyltransferase CheR	2.1.1.80	Miscellaneous		Chemotaxis
E22bin.0036	A4N5-Amb_15_NODE_1635_length_19345_cov_13.356454_7	d__Bacteria	Chloroflexota	c__Chloroflexia	o__Chloroflexales	Chloroflexaceae	JAAUSY01	s__	K03412	two-component system, chemotaxis family, protein-glutamate methylesterase/glutaminase	3.1.1.61	Miscellaneous		Chemotaxis
E22bin.0036	A4N5-Amb_15_NODE_1635_length_19345_cov_13.356454_13	d__Bacteria	Chloroflexota	c__Chloroflexia	o__Chloroflexales	Chloroflexaceae	JAAUSY01	s__	K03406	methyl-accepting chemotaxis protein		Miscellaneous		Chemotaxis
E22bin.0036	A4N5-Amb_15_NODE_164_length_49906_cov_14.248420_7	d__Bacteria	Chloroflexota	c__Chloroflexia	o__Chloroflexales	Chloroflexaceae	JAAUSY01	s__	K03498	trk/ktr system potassium uptake protein		Transporter		Betaine / Glycine
E22bin.0036	A4N5-Amb_15_NODE_164_length_49906_cov_14.248420_8	d__Bacteria	Chloroflexota	c__Chloroflexia	o__Chloroflexales	Chloroflexaceae	JAAUSY01	s__	K03499	trk/ktr system potassium uptake protein		Transporter		Betaine / Glycine
E22bin.0036	A4N5-Amb_15_NODE_164_length_49906_cov_14.248420_36	d__Bacteria	Chloroflexota	c__Chloroflexia	o__Chloroflexales	Chloroflexaceae	JAAUSY01	s__	K03281	chloride channel protein, CIC family		Stress		Detox
E22bin.0036	A4N5-Amb_15_NODE_164_length_49906_cov_14.248420_41	d__Bacteria	Chloroflexota	c__Chloroflexia	o__Chloroflexales	Chloroflexaceae	JAAUSY01	s__	K03406	methyl-accepting chemotaxis protein		Miscellaneous		Chemotaxis
E22bin.0036	A4N5-Amb_15_NODE_1697_length_19027_cov_14.612060_12	d__Bacteria	Chloroflexota	c__Chloroflexia	o__Chloroflexales	Chloroflexaceae	JAAUSY01	s__	K03405	magnesium chelatase subunit I	6.6.1.1	Miscellaneous		Chlorophyll synthesis
E22bin.0036	A4N5-Amb_15_NODE_1697_length_19027_cov_14.612060_15	d__Bacteria	Chloroflexota	c__Chloroflexia	o__Chloroflexales	Chloroflexaceae	JAAUSY01	s__	K03404	magnesium chelatase subunit D	6.6.1.1	Miscellaneous		Chlorophyll synthesis
E22bin.0036	A4N5-Amb_15_NODE_17543_length_4803_cov_11.978939_2	d__Bacteria	Chloroflexota	c__Chloroflexia	o__Chloroflexales	Chloroflexaceae	JAAUSY01	s__	K03406	methyl-accepting chemotaxis protein		Miscellaneous		Chemotaxis
E22bin.0036	A4N5-Amb_15_NODE_17791_length_4757_cov_14.444279_1	d__Bacteria	Chloroflexota	c__Chloroflexia	o__Chloroflexales	Chloroflexaceae	JAAUSY01	s__	K00341	NADH-quinone oxidoreductase subunit L	7.1.1.2	ETC Complexes		NADH:quinone redox, prokaryotes
E22bin.0036	A4N5-Amb_15_NODE_182_length_48140_cov_13.891858_2	d__Bacteria	Chloroflexota	c__Chloroflexia	o__Chloroflexales	Chloroflexaceae	JAAUSY01	s__	K13038	phosphopantothenoylcysteine decarboxylase / phosphopantothenate---cysteine ligase	4.1.1.36	Cofactors		Coenzyme A biosynthesis, archaea
E22bin.0036	A4N5-Amb_15_NODE_182_length_48140_cov_13.891858_2	d__Bacteria	Chloroflexota	c__Chloroflexia	o__Chloroflexales	Chloroflexaceae	JAAUSY01	s__	K13038	phosphopantothenoylcysteine decarboxylase / phosphopantothenate---cysteine ligase	4.1.1.36	Cofactors		Coenzyme A biosynthesis, pantothenate
E22bin.0036	A4N5-Amb_15_NODE_182_length_48140_cov_13.891858_3	d__Bacteria	Chloroflexota	c__Chloroflexia	o__Chloroflexales	Chloroflexaceae	JAAUSY01	s__	K01738	cysteine synthase	2.5.1.47	Sulfur		cysteine biosynthesis
E22bin.0036	A4N5-Amb_15_NODE_182_length_48140_cov_13.891858_11	d__Bacteria	Chloroflexota	c__Chloroflexia	o__Chloroflexales	Chloroflexaceae	JAAUSY01	s__	K11354	two-component system, chemotaxis family, sensor kinase Cph1		Miscellaneous		Chemotaxis
E22bin.0036	A4N5-Amb_15_NODE_183_length_48126_cov_13.933681_29	d__Bacteria	Chloroflexota	c__Chloroflexia	o__Chloroflexales	Chloroflexaceae	JAAUSY01	s__	K07304	peptide-methionine (S)-S-oxide reductase	1.8.4.11	Stress		ROS
E22bin.0036	A4N5-Amb_15_NODE_18533_length_4626_cov_13.099978_2	d__Bacteria	Chloroflexota	c__Chloroflexia	o__Chloroflexales	Chloroflexaceae	JAAUSY01	s__	K01595	phosphoenolpyruvate carboxylase	4.1.1.31	Carbon fixation		DCHB
E22bin.0036	A4N5-Amb_15_NODE_18533_length_4626_cov_13.099978_2	d__Bacteria	Chloroflexota	c__Chloroflexia	o__Chloroflexales	Chloroflexaceae	JAAUSY01	s__	K01595	phosphoenolpyruvate carboxylase	4.1.1.31	Carbon fixation		rTCA !st
E22bin.0036	A4N5-Amb_15_NODE_1879_length_18214_cov_12.275676_10	d__Bacteria	Chloroflexota	c__Chloroflexia	o__Chloroflexales	Chloroflexaceae	JAAUSY01	s__	K04070	putative pyruvate formate lyase activating enzyme	1.97.1.4	Fermentation		formate
E22bin.0036	A4N5-Amb_15_NODE_1879_length_18214_cov_12.275676_21	d__Bacteria	Chloroflexota	c__Chloroflexia	o__Chloroflexales	Chloroflexaceae	JAAUSY01	s__	K02636	cytochrome b6-f complex iron-sulfur subunit	7.1.1.6	ETC Complexes		cytochrome b6f complex
E22bin.0036	A4N5-Amb_15_NODE_1927_length_18063_cov_14.748778_3	d__Bacteria	Chloroflexota	c__Chloroflexia	o__Chloroflexales	Chloroflexaceae	JAAUSY01	s__	K04759	ferrous iron transport protein B		Transporter		Metals
E22bin.0036	A4N5-Amb_15_NODE_1927_length_18063_cov_14.748778_4	d__Bacteria	Chloroflexota	c__Chloroflexia	o__Chloroflexales	Chloroflexaceae	JAAUSY01	s__	K04759	ferrous iron transport protein B		Transporter		Metals
E22bin.0036	A4N5-Amb_15_NODE_1927_length_18063_cov_14.748778_5	d__Bacteria	Chloroflexota	c__Chloroflexia	o__Chloroflexales	Chloroflexaceae	JAAUSY01	s__	K04758	ferrous iron transport protein A		Transporter		Metals
E22bin.0036	A4N5-Amb_15_NODE_1927_length_18063_cov_14.748778_6	d__Bacteria	Chloroflexota	c__Chloroflexia	o__Chloroflexales	Chloroflexaceae	JAAUSY01	s__	K04758	ferrous iron transport protein A		Transporter		Metals
E22bin.0036	A4N5-Amb_15_NODE_1927_length_18063_cov_14.748778_9	d__Bacteria	Chloroflexota	c__Chloroflexia	o__Chloroflexales	Chloroflexaceae	JAAUSY01	s__	K03671	thioredoxin		Stress		ROS
E22bin.0036	A4N5-Amb_15_NODE_1927_length_18063_cov_14.748778_14	d__Bacteria	Chloroflexota	c__Chloroflexia	o__Chloroflexales	Chloroflexaceae	JAAUSY01	s__	K03406	methyl-accepting chemotaxis protein		Miscellaneous		Chemotaxis
E22bin.0036	A4N5-Amb_15_NODE_192_length_46817_cov_14.041701_7	d__Bacteria	Chloroflexota	c__Chloroflexia	o__Chloroflexales	Chloroflexaceae	JAAUSY01	s__	K01803	triosephosphate isomerase (TIM)	5.3.1.1	Carbon fixation		CBB
E22bin.0036	A4N5-Amb_15_NODE_192_length_46817_cov_14.041701_11	d__Bacteria	Chloroflexota	c__Chloroflexia	o__Chloroflexales	Chloroflexaceae	JAAUSY01	s__	K02040	phosphate transport system substrate-binding protein		Transporter		Phosphorous
E22bin.0036	A4N5-Amb_15_NODE_192_length_46817_cov_14.041701_14	d__Bacteria	Chloroflexota	c__Chloroflexia	o__Chloroflexales	Chloroflexaceae	JAAUSY01	s__	K04047	starvation-inducible DNA-binding protein		Stress		Detox
E22bin.0036	A4N5-Amb_15_NODE_2002_length_17704_cov_13.698113_13	d__Bacteria	Chloroflexota	c__Chloroflexia	o__Chloroflexales	Chloroflexaceae	JAAUSY01	s__	K00297	methylenetetrahydrofolate reductase (NADH)	1.5.1.54	Carbon fixation	1	WLP
E22bin.0036	A4N5-Amb_15_NODE_2002_length_17704_cov_13.698113_16	d__Bacteria	Chloroflexota	c__Chloroflexia	o__Chloroflexales	Chloroflexaceae	JAAUSY01	s__	K03405	magnesium chelatase subunit I	6.6.1.1	Miscellaneous		Chlorophyll synthesis
E22bin.0036	A4N5-Amb_15_NODE_2046_length_17504_cov_13.732936_11	d__Bacteria	Chloroflexota	c__Chloroflexia	o__Chloroflexales	Chloroflexaceae	JAAUSY01	s__	K06213	magnesium transporter		Transporter		Metals
E22bin.0036	A4N5-Amb_15_NODE_2046_length_17504_cov_13.732936_15	d__Bacteria	Chloroflexota	c__Chloroflexia	o__Chloroflexales	Chloroflexaceae	JAAUSY01	s__	K00330	NADH-quinone oxidoreductase subunit A	7.1.1.2	ETC Complexes		NADH:quinone redox, prokaryotes
E22bin.0036	A4N5-Amb_15_NODE_2046_length_17504_cov_13.732936_16	d__Bacteria	Chloroflexota	c__Chloroflexia	o__Chloroflexales	Chloroflexaceae	JAAUSY01	s__	K00331	NADH-quinone oxidoreductase subunit B	7.1.1.2	ETC Complexes		NADH:quinone redox, prokaryotes
E22bin.0036	A4N5-Amb_15_NODE_2058_length_17436_cov_13.649330_16	d__Bacteria	Chloroflexota	c__Chloroflexia	o__Chloroflexales	Chloroflexaceae	JAAUSY01	s__	K01006	pyruvate orthophosphate dikinase	2.7.9.1	Carbon fixation		rTCA !st
E22bin.0036	A4N5-Amb_15_NODE_2072_length_17374_cov_14.520238_1	d__Bacteria	Chloroflexota	c__Chloroflexia	o__Chloroflexales	Chloroflexaceae	JAAUSY01	s__	K21990	formate-nitrite transporter family protein		Transporter		Formate
E22bin.0036	A4N5-Amb_15_NODE_21465_length_4175_cov_17.436650_1	d__Bacteria	Chloroflexota	c__Chloroflexia	o__Chloroflexales	Chloroflexaceae	JAAUSY01	s__	K03320	ammonium transporter, Amt family		Transporter		Ammonium
E22bin.0036	A4N5-Amb_15_NODE_2156_length_17104_cov_14.690480_5	d__Bacteria	Chloroflexota	c__Chloroflexia	o__Chloroflexales	Chloroflexaceae	JAAUSY01	s__	K00174	2-oxoglutarate/2-oxoacid ferredoxin oxidoreductase subunit alpha	1.2.7.3	C metabolism		TCA-2nd
E22bin.0036	A4N5-Amb_15_NODE_2156_length_17104_cov_14.690480_5	d__Bacteria	Chloroflexota	c__Chloroflexia	o__Chloroflexales	Chloroflexaceae	JAAUSY01	s__	K00174	2-oxoglutarate/2-oxoacid ferredoxin oxidoreductase subunit alpha	1.2.7.3	Carbon fixation		rTCA !st
E22bin.0036	A4N5-Amb_15_NODE_2156_length_17104_cov_14.690480_5	d__Bacteria	Chloroflexota	c__Chloroflexia	o__Chloroflexales	Chloroflexaceae	JAAUSY01	s__	K00174	2-oxoglutarate/2-oxoacid ferredoxin oxidoreductase subunit alpha	1.2.7.3	Carbon fixation		irTCA
E22bin.0036	A4N5-Amb_15_NODE_2156_length_17104_cov_14.690480_6	d__Bacteria	Chloroflexota	c__Chloroflexia	o__Chloroflexales	Chloroflexaceae	JAAUSY01	s__	K00175	2-oxoglutarate/2-oxoacid ferredoxin oxidoreductase subunit beta	1.2.7.3	C metabolism		TCA-2nd
E22bin.0036	A4N5-Amb_15_NODE_2156_length_17104_cov_14.690480_6	d__Bacteria	Chloroflexota	c__Chloroflexia	o__Chloroflexales	Chloroflexaceae	JAAUSY01	s__	K00175	2-oxoglutarate/2-oxoacid ferredoxin oxidoreductase subunit beta	1.2.7.3	Carbon fixation		rTCA !st
E22bin.0036	A4N5-Amb_15_NODE_2156_length_17104_cov_14.690480_6	d__Bacteria	Chloroflexota	c__Chloroflexia	o__Chloroflexales	Chloroflexaceae	JAAUSY01	s__	K00175	2-oxoglutarate/2-oxoacid ferredoxin oxidoreductase subunit beta	1.2.7.3	Carbon fixation		irTCA
E22bin.0036	A4N5-Amb_15_NODE_2156_length_17104_cov_14.690480_9	d__Bacteria	Chloroflexota	c__Chloroflexia	o__Chloroflexales	Chloroflexaceae	JAAUSY01	s__	K00177	2-oxoglutarate/2-oxoacid ferredoxin oxidoreductase subunit gamma	1.2.7.3	C metabolism		TCA-2nd
E22bin.0036	A4N5-Amb_15_NODE_2156_length_17104_cov_14.690480_9	d__Bacteria	Chloroflexota	c__Chloroflexia	o__Chloroflexales	Chloroflexaceae	JAAUSY01	s__	K00177	2-oxoglutarate/2-oxoacid ferredoxin oxidoreductase subunit gamma	1.2.7.3	Carbon fixation		rTCA !st
E22bin.0036	A4N5-Amb_15_NODE_2156_length_17104_cov_14.690480_9	d__Bacteria	Chloroflexota	c__Chloroflexia	o__Chloroflexales	Chloroflexaceae	JAAUSY01	s__	K00177	2-oxoglutarate/2-oxoacid ferredoxin oxidoreductase subunit gamma	1.2.7.3	Carbon fixation		irTCA
E22bin.0036	A4N5-Amb_15_NODE_2156_length_17104_cov_14.690480_14	d__Bacteria	Chloroflexota	c__Chloroflexia	o__Chloroflexales	Chloroflexaceae	JAAUSY01	s__	K00335	NADH-quinone oxidoreductase subunit F	7.1.1.2	ETC Complexes		NADH:quinone redox, prokaryotes
E22bin.0036	A4N5-Amb_15_NODE_2156_length_17104_cov_14.690480_16	d__Bacteria	Chloroflexota	c__Chloroflexia	o__Chloroflexales	Chloroflexaceae	JAAUSY01	s__	K00336	NADH-quinone oxidoreductase subunit G	7.1.1.2	ETC Complexes		NADH:quinone redox, prokaryotes
E22bin.0036	A4N5-Amb_15_NODE_216_length_44457_cov_14.354398_5	d__Bacteria	Chloroflexota	c__Chloroflexia	o__Chloroflexales	Chloroflexaceae	JAAUSY01	s__	K01551	arsenite/tail-anchored protein-transporting ATPase	7.3.2.7	Transporter		Metals
E22bin.0036	A4N5-Amb_15_NODE_216_length_44457_cov_14.354398_22	d__Bacteria	Chloroflexota	c__Chloroflexia	o__Chloroflexales	Chloroflexaceae	JAAUSY01	s__	K01551	arsenite/tail-anchored protein-transporting ATPase	7.3.2.7	Transporter		Metals
E22bin.0036	A4N5-Amb_15_NODE_216_length_44457_cov_14.354398_26	d__Bacteria	Chloroflexota	c__Chloroflexia	o__Chloroflexales	Chloroflexaceae	JAAUSY01	s__	K01551	arsenite/tail-anchored protein-transporting ATPase	7.3.2.7	Transporter		Metals
E22bin.0036	A4N5-Amb_15_NODE_216_length_44457_cov_14.354398_33	d__Bacteria	Chloroflexota	c__Chloroflexia	o__Chloroflexales	Chloroflexaceae	JAAUSY01	s__	K00931	glutamate 5-kinase	2.7.2.11	Betaine		Related
E22bin.0036	A4N5-Amb_15_NODE_2238_length_16765_cov_13.721424_3	d__Bacteria	Chloroflexota	c__Chloroflexia	o__Chloroflexales	Chloroflexaceae	JAAUSY01	s__	K00859	dephospho-CoA kinase	2.7.1.24	Cofactors		Coenzyme A biosynthesis, pantothenate
E22bin.0036	A4N5-Amb_15_NODE_2241_length_16755_cov_15.044371_6	d__Bacteria	Chloroflexota	c__Chloroflexia	o__Chloroflexales	Chloroflexaceae	JAAUSY01	s__	K06881	bifunctional oligoribonuclease and PAP phosphatase	3.1.3.7	Sulfur		DSR / ASR
E22bin.0036	A4N5-Amb_15_NODE_257_length_42126_cov_13.776212_6	d__Bacteria	Chloroflexota	c__Chloroflexia	o__Chloroflexales	Chloroflexaceae	JAAUSY01	s__	K03702	excinuclease ABC subunit B		Stress		DNA repair
E22bin.0036	A4N5-Amb_15_NODE_2596_length_15602_cov_14.092944_10	d__Bacteria	Chloroflexota	c__Chloroflexia	o__Chloroflexales	Chloroflexaceae	JAAUSY01	s__	K00927	phosphoglycerate kinase	2.7.2.3	Carbon fixation		CBB
E22bin.0036	A4N5-Amb_15_NODE_261_length_41796_cov_13.716298_5	d__Bacteria	Chloroflexota	c__Chloroflexia	o__Chloroflexales	Chloroflexaceae	JAAUSY01	s__	K03525	type III pantothenate kinase	2.7.1.33	Cofactors		Coenzyme A biosynthesis, pantothenate
E22bin.0036	A4N5-Amb_15_NODE_261_length_41796_cov_13.716298_16	d__Bacteria	Chloroflexota	c__Chloroflexia	o__Chloroflexales	Chloroflexaceae	JAAUSY01	s__	K11707	manganese/zinc/iron transport system substrate-binding protein		Transporter		Metals
E22bin.0036	A4N5-Amb_15_NODE_261_length_41796_cov_13.716298_17	d__Bacteria	Chloroflexota	c__Chloroflexia	o__Chloroflexales	Chloroflexaceae	JAAUSY01	s__	K11710	manganese/zinc/iron transport system ATP- binding protein	7.2.2.5	Transporter		Metals
E22bin.0036	A4N5-Amb_15_NODE_261_length_41796_cov_13.716298_18	d__Bacteria	Chloroflexota	c__Chloroflexia	o__Chloroflexales	Chloroflexaceae	JAAUSY01	s__	K11708	manganese/zinc/iron transport system permease protein		Transporter		Metals
E22bin.0036	A4N5-Amb_15_NODE_261_length_41796_cov_13.716298_19	d__Bacteria	Chloroflexota	c__Chloroflexia	o__Chloroflexales	Chloroflexaceae	JAAUSY01	s__	K11709	manganese/zinc/iron transport system permease protein		Transporter		Metals
E22bin.0036	A4N5-Amb_15_NODE_261_length_41796_cov_13.716298_41	d__Bacteria	Chloroflexota	c__Chloroflexia	o__Chloroflexales	Chloroflexaceae	JAAUSY01	s__	K03574	8-oxo-dGTP diphosphatase	3.6.1.55	Stress		ROS
E22bin.0036	A4N5-Amb_15_NODE_2662_length_15389_cov_13.842833_15	d__Bacteria	Chloroflexota	c__Chloroflexia	o__Chloroflexales	Chloroflexaceae	JAAUSY01	s__	K01915	glutamine synthetase	6.3.1.2	Betaine		Related
E22bin.0036	A4N5-Amb_15_NODE_2662_length_15389_cov_13.842833_15	d__Bacteria	Chloroflexota	c__Chloroflexia	o__Chloroflexales	Chloroflexaceae	JAAUSY01	s__	K01915	glutamine synthetase		Nitrogen		N related
E22bin.0036	A4N5-Amb_15_NODE_2677_length_15356_cov_15.357101_13	d__Bacteria	Chloroflexota	c__Chloroflexia	o__Chloroflexales	Chloroflexaceae	JAAUSY01	s__	K02160	acetyl-CoA carboxylase biotin carboxyl carrier protein		Carbon fixation	1	3HP
E22bin.0036	A4N5-Amb_15_NODE_273_length_40867_cov_14.157258_2	d__Bacteria	Chloroflexota	c__Chloroflexia	o__Chloroflexales	Chloroflexaceae	JAAUSY01	s__	K00133	aspartate-semialdehyde dehydrogenase	1.2.1.11	Betaine		Related
E22bin.0036	A4N5-Amb_15_NODE_273_length_40867_cov_14.157258_21	d__Bacteria	Chloroflexota	c__Chloroflexia	o__Chloroflexales	Chloroflexaceae	JAAUSY01	s__	K16566	exopolysaccharide production protein ExoY		Miscellaneous		Exopolysaccharide biosynthesis
E22bin.0036	A4N5-Amb_15_NODE_2835_length_14912_cov_13.296022_6	d__Bacteria	Chloroflexota	c__Chloroflexia	o__Chloroflexales	Chloroflexaceae	JAAUSY01	s__	K07301	cation:H+ antiporter		Stress		Osmoregulation
E22bin.0036	A4N5-Amb_15_NODE_283_length_40219_cov_13.962678_33	d__Bacteria	Chloroflexota	c__Chloroflexia	o__Chloroflexales	Chloroflexaceae	JAAUSY01	s__	K00286	pyrroline-5-carboxylate reductase	1.5.1.2	Betaine		Related
E22bin.0036	A4N5-Amb_15_NODE_2909_length_14748_cov_14.428980_4	d__Bacteria	Chloroflexota	c__Chloroflexia	o__Chloroflexales	Chloroflexaceae	JAAUSY01	s__	K08929	photosynthetic reaction center M subunit		Carbon fixation		Anoxygenic photosystem II
E22bin.0036	A4N5-Amb_15_NODE_2969_length_14574_cov_13.457470_7	d__Bacteria	Chloroflexota	c__Chloroflexia	o__Chloroflexales	Chloroflexaceae	JAAUSY01	s__	K01551	arsenite/tail-anchored protein-transporting ATPase	7.3.2.7	Transporter		Metals
E22bin.0036	A4N5-Amb_15_NODE_2988_length_14539_cov_13.851146_2	d__Bacteria	Chloroflexota	c__Chloroflexia	o__Chloroflexales	Chloroflexaceae	JAAUSY01	s__	K03406	methyl-accepting chemotaxis protein		Miscellaneous		Chemotaxis
E22bin.0036	A4N5-Amb_15_NODE_2988_length_14539_cov_13.851146_3	d__Bacteria	Chloroflexota	c__Chloroflexia	o__Chloroflexales	Chloroflexaceae	JAAUSY01	s__	K03407	two-component system, chemotaxis family, sensor kinase CheA	2.7.13.3	Miscellaneous		Chemotaxis
E22bin.0036	A4N5-Amb_15_NODE_2988_length_14539_cov_13.851146_5	d__Bacteria	Chloroflexota	c__Chloroflexia	o__Chloroflexales	Chloroflexaceae	JAAUSY01	s__	K03412	two-component system, chemotaxis family, protein-glutamate methylesterase/glutaminase	3.1.1.61	Miscellaneous		Chemotaxis
E22bin.0036	A4N5-Amb_15_NODE_2988_length_14539_cov_13.851146_6	d__Bacteria	Chloroflexota	c__Chloroflexia	o__Chloroflexales	Chloroflexaceae	JAAUSY01	s__	K00575	chemotaxis protein methyltransferase CheR	2.1.1.80	Miscellaneous		Chemotaxis
E22bin.0036	A4N5-Amb_15_NODE_3116_length_14256_cov_14.136328_5	d__Bacteria	Chloroflexota	c__Chloroflexia	o__Chloroflexales	Chloroflexaceae	JAAUSY01	s__	K04069	pyruvate formate lyase activating enzyme	1.97.1.4	Fermentation		formate
E22bin.0036	A4N5-Amb_15_NODE_3116_length_14256_cov_14.136328_8	d__Bacteria	Chloroflexota	c__Chloroflexia	o__Chloroflexales	Chloroflexaceae	JAAUSY01	s__	K00615	transketolase	2.2.1.1	Carbon fixation		CBB
E22bin.0036	A4N5-Amb_15_NODE_3116_length_14256_cov_14.136328_9	d__Bacteria	Chloroflexota	c__Chloroflexia	o__Chloroflexales	Chloroflexaceae	JAAUSY01	s__	K01783	ribulose-phosphate 3-epimerase	5.1.3.1	Carbon fixation		CBB
E22bin.0036	A4N5-Amb_15_NODE_3142_length_14212_cov_12.958395_9	d__Bacteria	Chloroflexota	c__Chloroflexia	o__Chloroflexales	Chloroflexaceae	JAAUSY01	s__	K21310	methanethiol S-methyltransferase	2.1.1.334	Methylotrophy	1	Methyl-S
E22bin.0036	A4N5-Amb_15_NODE_3287_length_13877_cov_13.289611_8	d__Bacteria	Chloroflexota	c__Chloroflexia	o__Chloroflexales	Chloroflexaceae	JAAUSY01	s__	K03404	magnesium chelatase subunit D	6.6.1.1	Miscellaneous		Chlorophyll synthesis
E22bin.0036	A4N5-Amb_15_NODE_3375_length_13697_cov_13.900968_3	d__Bacteria	Chloroflexota	c__Chloroflexia	o__Chloroflexales	Chloroflexaceae	JAAUSY01	s__	K03737	pyruvate-ferredoxin/flavodoxin oxidoreductase	1.2.7.1	Carbon fixation	1	rTCA !st
E22bin.0036	A4N5-Amb_15_NODE_3375_length_13697_cov_13.900968_3	d__Bacteria	Chloroflexota	c__Chloroflexia	o__Chloroflexales	Chloroflexaceae	JAAUSY01	s__	K03737	pyruvate-ferredoxin/flavodoxin oxidoreductase	1.2.7.1	Carbon fixation	1	irTCA
E22bin.0036	A4N5-Amb_15_NODE_3480_length_13489_cov_17.819190_2	d__Bacteria	Chloroflexota	c__Chloroflexia	o__Chloroflexales	Chloroflexaceae	JAAUSY01	s__	K00436	NAD-reducing hydrogenase large subunit	1.12.1.2	Electron transfer		hydrogenase
E22bin.0036	A4N5-Amb_15_NODE_3480_length_13489_cov_17.819190_3	d__Bacteria	Chloroflexota	c__Chloroflexia	o__Chloroflexales	Chloroflexaceae	JAAUSY01	s__	K18007	NAD-reducing hydrogenase small subunit	1.12.1.2	Electron transfer		hydrogenase
E22bin.0036	A4N5-Amb_15_NODE_3480_length_13489_cov_17.819190_4	d__Bacteria	Chloroflexota	c__Chloroflexia	o__Chloroflexales	Chloroflexaceae	JAAUSY01	s__	K05588	bidirectional [NiFe] hydrogenase diaphorase subunit	7.1.1.2	Electron transfer		hydrogenase
E22bin.0036	A4N5-Amb_15_NODE_3480_length_13489_cov_17.819190_5	d__Bacteria	Chloroflexota	c__Chloroflexia	o__Chloroflexales	Chloroflexaceae	JAAUSY01	s__	K05587	bidirectional [NiFe] hydrogenase diaphorase subunit	7.1.1.2	Electron transfer		hydrogenase
E22bin.0036	A4N5-Amb_15_NODE_3480_length_13489_cov_17.819190_6	d__Bacteria	Chloroflexota	c__Chloroflexia	o__Chloroflexales	Chloroflexaceae	JAAUSY01	s__	K05586	bidirectional [NiFe] hydrogenase diaphorase subunit	7.1.1.2	Electron transfer		hydrogenase
E22bin.0036	A4N5-Amb_15_NODE_3480_length_13489_cov_17.819190_7	d__Bacteria	Chloroflexota	c__Chloroflexia	o__Chloroflexales	Chloroflexaceae	JAAUSY01	s__	K00024	malate dehydrogenase	1.1.1.37	Carbon fixation		DCHB
E22bin.0036	A4N5-Amb_15_NODE_3480_length_13489_cov_17.819190_7	d__Bacteria	Chloroflexota	c__Chloroflexia	o__Chloroflexales	Chloroflexaceae	JAAUSY01	s__	K00024	malate dehydrogenase	1.1.1.37	C metabolism		TCA-2nd
E22bin.0036	A4N5-Amb_15_NODE_3480_length_13489_cov_17.819190_7	d__Bacteria	Chloroflexota	c__Chloroflexia	o__Chloroflexales	Chloroflexaceae	JAAUSY01	s__	K00024	malate dehydrogenase	1.1.1.37	Carbon fixation		rTCA !st
E22bin.0036	A4N5-Amb_15_NODE_3480_length_13489_cov_17.819190_7	d__Bacteria	Chloroflexota	c__Chloroflexia	o__Chloroflexales	Chloroflexaceae	JAAUSY01	s__	K00024	malate dehydrogenase	1.1.1.37	Carbon fixation		irTCA
E22bin.0036	A4N5-Amb_15_NODE_3480_length_13489_cov_17.819190_7	d__Bacteria	Chloroflexota	c__Chloroflexia	o__Chloroflexales	Chloroflexaceae	JAAUSY01	s__	K00024	malate dehydrogenase	1.1.1.37	Carbon fixation		Glyoxilate cycle
E22bin.0036	A4N5-Amb_15_NODE_3480_length_13489_cov_17.819190_10	d__Bacteria	Chloroflexota	c__Chloroflexia	o__Chloroflexales	Chloroflexaceae	JAAUSY01	s__	K01679	fumarate hydratase class II	4.2.1.2	Carbon fixation		3HP
E22bin.0036	A4N5-Amb_15_NODE_3480_length_13489_cov_17.819190_10	d__Bacteria	Chloroflexota	c__Chloroflexia	o__Chloroflexales	Chloroflexaceae	JAAUSY01	s__	K01679	fumarate hydratase class II	4.2.1.2	C metabolism		TCA-2nd
E22bin.0036	A4N5-Amb_15_NODE_3480_length_13489_cov_17.819190_10	d__Bacteria	Chloroflexota	c__Chloroflexia	o__Chloroflexales	Chloroflexaceae	JAAUSY01	s__	K01679	fumarate hydratase class II	4.2.1.2	Carbon fixation		rTCA !st
E22bin.0036	A4N5-Amb_15_NODE_3540_length_13362_cov_14.594499_8	d__Bacteria	Chloroflexota	c__Chloroflexia	o__Chloroflexales	Chloroflexaceae	JAAUSY01	s__	K00330	NADH-quinone oxidoreductase subunit A	7.1.1.2	ETC Complexes		NADH:quinone redox, prokaryotes
E22bin.0036	A4N5-Amb_15_NODE_3540_length_13362_cov_14.594499_9	d__Bacteria	Chloroflexota	c__Chloroflexia	o__Chloroflexales	Chloroflexaceae	JAAUSY01	s__	K00331	NADH-quinone oxidoreductase subunit B	7.1.1.2	ETC Complexes		NADH:quinone redox, prokaryotes
E22bin.0036	A4N5-Amb_15_NODE_3540_length_13362_cov_14.594499_10	d__Bacteria	Chloroflexota	c__Chloroflexia	o__Chloroflexales	Chloroflexaceae	JAAUSY01	s__	K00332	NADH-quinone oxidoreductase subunit C	7.1.1.2	ETC Complexes		NADH:quinone redox, prokaryotes
E22bin.0036	A4N5-Amb_15_NODE_3540_length_13362_cov_14.594499_11	d__Bacteria	Chloroflexota	c__Chloroflexia	o__Chloroflexales	Chloroflexaceae	JAAUSY01	s__	K00333	NADH-quinone oxidoreductase subunit D	7.1.1.2	ETC Complexes		NADH:quinone redox, prokaryotes
E22bin.0036	A4N5-Amb_15_NODE_3540_length_13362_cov_14.594499_12	d__Bacteria	Chloroflexota	c__Chloroflexia	o__Chloroflexales	Chloroflexaceae	JAAUSY01	s__	K00334	NADH-quinone oxidoreductase subunit E	7.1.1.2	ETC Complexes		NADH:quinone redox, prokaryotes
E22bin.0036	A4N5-Amb_15_NODE_3615_length_13199_cov_14.053104_1	d__Bacteria	Chloroflexota	c__Chloroflexia	o__Chloroflexales	Chloroflexaceae	JAAUSY01	s__	K02108	F-type H+/Na+-transporting ATPase subunit a		ETC Complexes		F-type ATPase
E22bin.0036	A4N5-Amb_15_NODE_3615_length_13199_cov_14.053104_2	d__Bacteria	Chloroflexota	c__Chloroflexia	o__Chloroflexales	Chloroflexaceae	JAAUSY01	s__	K02110	F-type H+/Na+-transporting ATPase subunit c		ETC Complexes		F-type ATPase
E22bin.0036	A4N5-Amb_15_NODE_3615_length_13199_cov_14.053104_3	d__Bacteria	Chloroflexota	c__Chloroflexia	o__Chloroflexales	Chloroflexaceae	JAAUSY01	s__	K02109	F-type H+/Na+-transporting ATPase subunit b		ETC Complexes		F-type ATPase
E22bin.0036	A4N5-Amb_15_NODE_3615_length_13199_cov_14.053104_5	d__Bacteria	Chloroflexota	c__Chloroflexia	o__Chloroflexales	Chloroflexaceae	JAAUSY01	s__	K02111	F-type H+/Na+-transporting ATPase subunit alpha	7.1.2.2	ETC Complexes		F-type ATPase
E22bin.0036	A4N5-Amb_15_NODE_3615_length_13199_cov_14.053104_6	d__Bacteria	Chloroflexota	c__Chloroflexia	o__Chloroflexales	Chloroflexaceae	JAAUSY01	s__	K02115	F-type H+/Na+-transporting ATPase subunit gamma		ETC Complexes		F-type ATPase
E22bin.0036	A4N5-Amb_15_NODE_3615_length_13199_cov_14.053104_7	d__Bacteria	Chloroflexota	c__Chloroflexia	o__Chloroflexales	Chloroflexaceae	JAAUSY01	s__	K02112	F-type H+/Na+-transporting ATPase subunit beta	7.1.2.2	ETC Complexes		F-type ATPase
E22bin.0036	A4N5-Amb_15_NODE_3615_length_13199_cov_14.053104_8	d__Bacteria	Chloroflexota	c__Chloroflexia	o__Chloroflexales	Chloroflexaceae	JAAUSY01	s__	K02114	F-type H+/Na+-transporting ATPase subunit epsilon		ETC Complexes		F-type ATPase
E22bin.0036	A4N5-Amb_15_NODE_3615_length_13199_cov_14.053104_11	d__Bacteria	Chloroflexota	c__Chloroflexia	o__Chloroflexales	Chloroflexaceae	JAAUSY01	s__	K05606	methylmalonyl-CoA/ethylmalonyl-CoA epimerase	5.1.99.1	Carbon fixation		3HP
E22bin.0036	A4N5-Amb_15_NODE_3615_length_13199_cov_14.053104_11	d__Bacteria	Chloroflexota	c__Chloroflexia	o__Chloroflexales	Chloroflexaceae	JAAUSY01	s__	K05606	methylmalonyl-CoA/ethylmalonyl-CoA epimerase	5.1.99.1	Carbon fixation		HPHB
E22bin.0036	A4N5-Amb_15_NODE_3643_length_13126_cov_14.349399_9	d__Bacteria	Chloroflexota	c__Chloroflexia	o__Chloroflexales	Chloroflexaceae	JAAUSY01	s__	K04564	superoxide dismutase, Fe-Mn family	1.15.1.1	Stress		ROS
E22bin.0036	A4N5-Amb_15_NODE_424_length_35034_cov_13.182767_1	d__Bacteria	Chloroflexota	c__Chloroflexia	o__Chloroflexales	Chloroflexaceae	JAAUSY01	s__	K01681	aconitate hydratase	4.2.1.3	C metabolism		TCA-1st
E22bin.0036	A4N5-Amb_15_NODE_424_length_35034_cov_13.182767_1	d__Bacteria	Chloroflexota	c__Chloroflexia	o__Chloroflexales	Chloroflexaceae	JAAUSY01	s__	K01681	aconitate hydratase	4.2.1.3	Carbon fixation		rTCA 2nd
E22bin.0036	A4N5-Amb_15_NODE_424_length_35034_cov_13.182767_1	d__Bacteria	Chloroflexota	c__Chloroflexia	o__Chloroflexales	Chloroflexaceae	JAAUSY01	s__	K01681	aconitate hydratase	4.2.1.3	Carbon fixation		Glyoxilate cycle
E22bin.0036	A4N5-Amb_15_NODE_427_length_34928_cov_13.676225_10	d__Bacteria	Chloroflexota	c__Chloroflexia	o__Chloroflexales	Chloroflexaceae	JAAUSY01	s__	K16566	exopolysaccharide production protein ExoY		Miscellaneous		Exopolysaccharide biosynthesis
E22bin.0036	A4N5-Amb_15_NODE_427_length_34928_cov_13.676225_15	d__Bacteria	Chloroflexota	c__Chloroflexia	o__Chloroflexales	Chloroflexaceae	JAAUSY01	s__	K01648	ATP citrate (pro-S)-lyase	2.3.3.8	Carbon fixation	1	rTCA 2nd
E22bin.0036	A4N5-Amb_15_NODE_427_length_34928_cov_13.676225_16	d__Bacteria	Chloroflexota	c__Chloroflexia	o__Chloroflexales	Chloroflexaceae	JAAUSY01	s__	K01648	ATP citrate (pro-S)-lyase	2.3.3.8	Carbon fixation	1	rTCA 2nd
E22bin.0036	A4N5-Amb_15_NODE_427_length_34928_cov_13.676225_17	d__Bacteria	Chloroflexota	c__Chloroflexia	o__Chloroflexales	Chloroflexaceae	JAAUSY01	s__	K00031	isocitrate dehydrogenase	1.1.1.42	C metabolism		TCA-1st
E22bin.0036	A4N5-Amb_15_NODE_427_length_34928_cov_13.676225_17	d__Bacteria	Chloroflexota	c__Chloroflexia	o__Chloroflexales	Chloroflexaceae	JAAUSY01	s__	K00031	isocitrate dehydrogenase	1.1.1.42	Carbon fixation		rTCA 2nd
E22bin.0036	A4N5-Amb_15_NODE_4384_length_11878_cov_13.253320_10	d__Bacteria	Chloroflexota	c__Chloroflexia	o__Chloroflexales	Chloroflexaceae	JAAUSY01	s__	K18897	sarcosine/dimethylglycine N-methyltransferase	2.1.1.157	Betaine		Metabolism
E22bin.0036	A4N5-Amb_15_NODE_4384_length_11878_cov_13.253320_11	d__Bacteria	Chloroflexota	c__Chloroflexia	o__Chloroflexales	Chloroflexaceae	JAAUSY01	s__	K18896	glycine/sarcosine N-methyltransferase	2.1.1.156	Betaine		Metabolism
E22bin.0036	A4N5-Amb_15_NODE_45065_length_2529_cov_12.194826_2	d__Bacteria	Chloroflexota	c__Chloroflexia	o__Chloroflexales	Chloroflexaceae	JAAUSY01	s__	K00606	3-methyl-2-oxobutanoate hydroxymethyltransferase	2.1.2.11	Cofactors		Coenzyme A biosynthesis, archaea
E22bin.0036	A4N5-Amb_15_NODE_455_length_34070_cov_13.932500_6	d__Bacteria	Chloroflexota	c__Chloroflexia	o__Chloroflexales	Chloroflexaceae	JAAUSY01	s__	K16566	exopolysaccharide production protein ExoY		Miscellaneous		Exopolysaccharide biosynthesis
E22bin.0036	A4N5-Amb_15_NODE_455_length_34070_cov_13.932500_8	d__Bacteria	Chloroflexota	c__Chloroflexia	o__Chloroflexales	Chloroflexaceae	JAAUSY01	s__	K00265	glutamate synthase (NADPH) large chain		Nitrogen		N related
E22bin.0036	A4N5-Amb_15_NODE_462_length_33922_cov_15.405852_27	d__Bacteria	Chloroflexota	c__Chloroflexia	o__Chloroflexales	Chloroflexaceae	JAAUSY01	s__	K03550	holliday junction DNA helicase RuvA		Stress		DNA repair
E22bin.0036	A4N5-Amb_15_NODE_4666_length_11420_cov_14.345974_1	d__Bacteria	Chloroflexota	c__Chloroflexia	o__Chloroflexales	Chloroflexaceae	JAAUSY01	s__	K01847	methylmalonyl-CoA mutase	5.4.99.2	Carbon fixation		3HP
E22bin.0036	A4N5-Amb_15_NODE_4666_length_11420_cov_14.345974_3	d__Bacteria	Chloroflexota	c__Chloroflexia	o__Chloroflexales	Chloroflexaceae	JAAUSY01	s__	K01961	acetyl-CoA carboxylase biotin carboxylase subunit	6.4.1.2	Carbon fixation	1	3HP
E22bin.0036	A4N5-Amb_15_NODE_467_length_33785_cov_14.279573_5	d__Bacteria	Chloroflexota	c__Chloroflexia	o__Chloroflexales	Chloroflexaceae	JAAUSY01	s__	K00384	thioredoxin reductase (NADPH)	1.8.1.9	Stress		ROS
E22bin.0036	A4N5-Amb_15_NODE_467_length_33785_cov_14.279573_17	d__Bacteria	Chloroflexota	c__Chloroflexia	o__Chloroflexales	Chloroflexaceae	JAAUSY01	s__	K01915	glutamine synthetase	6.3.1.2	Betaine		Related
E22bin.0036	A4N5-Amb_15_NODE_467_length_33785_cov_14.279573_17	d__Bacteria	Chloroflexota	c__Chloroflexia	o__Chloroflexales	Chloroflexaceae	JAAUSY01	s__	K01915	glutamine synthetase		Nitrogen		N related
E22bin.0036	A4N5-Amb_15_NODE_471_length_33656_cov_13.212404_11	d__Bacteria	Chloroflexota	c__Chloroflexia	o__Chloroflexales	Chloroflexaceae	JAAUSY01	s__	K03699	magnesium and cobalt exporter, CNNM family		Transporter		Metals
E22bin.0036	A4N5-Amb_15_NODE_471_length_33656_cov_13.212404_12	d__Bacteria	Chloroflexota	c__Chloroflexia	o__Chloroflexales	Chloroflexaceae	JAAUSY01	s__	K03699	magnesium and cobalt exporter, CNNM family		Transporter		Metals
E22bin.0036	A4N5-Amb_15_NODE_483_length_33157_cov_13.990212_6	d__Bacteria	Chloroflexota	c__Chloroflexia	o__Chloroflexales	Chloroflexaceae	JAAUSY01	s__	K00343	NADH-quinone oxidoreductase subunit N	7.1.1.2	ETC Complexes		NADH:quinone redox, prokaryotes
E22bin.0036	A4N5-Amb_15_NODE_483_length_33157_cov_13.990212_12	d__Bacteria	Chloroflexota	c__Chloroflexia	o__Chloroflexales	Chloroflexaceae	JAAUSY01	s__	K03553	recombination protein RecA		Stress		Detox
E22bin.0036	A4N5-Amb_15_NODE_483_length_33157_cov_13.990212_16	d__Bacteria	Chloroflexota	c__Chloroflexia	o__Chloroflexales	Chloroflexaceae	JAAUSY01	s__	K02591	nitrogenase molybdenum-iron protein beta chain	1.18.6.1	Nitrogen	1	N fixation
E22bin.0036	A4N5-Amb_15_NODE_483_length_33157_cov_13.990212_17	d__Bacteria	Chloroflexota	c__Chloroflexia	o__Chloroflexales	Chloroflexaceae	JAAUSY01	s__	K02586	nitrogenase molybdenum-iron protein alpha chain	1.18.6.1	Nitrogen	1	N fixation
E22bin.0036	A4N5-Amb_15_NODE_483_length_33157_cov_13.990212_19	d__Bacteria	Chloroflexota	c__Chloroflexia	o__Chloroflexales	Chloroflexaceae	JAAUSY01	s__	K02588	nitrogenase iron protein NifH		Nitrogen	1	N fixation
E22bin.0036	A4N5-Amb_15_NODE_484_length_33147_cov_14.215792_15	d__Bacteria	Chloroflexota	c__Chloroflexia	o__Chloroflexales	Chloroflexaceae	JAAUSY01	s__	K01637	isocitrate/methylisocitrate lyase	4.1.3.1	Carbon fixation	1	Glyoxilate cycle
E22bin.0036	A4N5-Amb_15_NODE_4990_length_10989_cov_15.380007_1	d__Bacteria	Chloroflexota	c__Chloroflexia	o__Chloroflexales	Chloroflexaceae	JAAUSY01	s__	K02002	glycine betaine/proline transport system substrate-binding protein		Transporter		Betaine / Glycine
E22bin.0036	A4N5-Amb_15_NODE_4990_length_10989_cov_15.380007_2	d__Bacteria	Chloroflexota	c__Chloroflexia	o__Chloroflexales	Chloroflexaceae	JAAUSY01	s__	K02001	glycine betaine/proline transport system permease protein		Transporter		Betaine / Glycine
E22bin.0036	A4N5-Amb_15_NODE_4990_length_10989_cov_15.380007_3	d__Bacteria	Chloroflexota	c__Chloroflexia	o__Chloroflexales	Chloroflexaceae	JAAUSY01	s__	K02000	glycine betaine/proline transport system ATP-binding protein	7.6.2.9	Transporter		Betaine / Glycine
E22bin.0036	A4N5-Amb_15_NODE_510_length_32516_cov_13.547395_21	d__Bacteria	Chloroflexota	c__Chloroflexia	o__Chloroflexales	Chloroflexaceae	JAAUSY01	s__	K03551	holliday junction DNA helicase RuvB	5.6.2.4	Stress		DNA repair
E22bin.0036	A4N5-Amb_15_NODE_5168_length_10798_cov_16.470911_6	d__Bacteria	Chloroflexota	c__Chloroflexia	o__Chloroflexales	Chloroflexaceae	JAAUSY01	s__	K14393	cation/acetate symporter		Transporter		acetate
E22bin.0036	A4N5-Amb_15_NODE_5252_length_10693_cov_15.662249_1	d__Bacteria	Chloroflexota	c__Chloroflexia	o__Chloroflexales	Chloroflexaceae	JAAUSY01	s__	K01902	succinyl-CoA synthetase alpha subunit	6.2.1.5	Carbon fixation		DCHB
E22bin.0036	A4N5-Amb_15_NODE_5252_length_10693_cov_15.662249_1	d__Bacteria	Chloroflexota	c__Chloroflexia	o__Chloroflexales	Chloroflexaceae	JAAUSY01	s__	K01902	succinyl-CoA synthetase alpha subunit	6.2.1.5	C metabolism		TCA-2nd
E22bin.0036	A4N5-Amb_15_NODE_5252_length_10693_cov_15.662249_1	d__Bacteria	Chloroflexota	c__Chloroflexia	o__Chloroflexales	Chloroflexaceae	JAAUSY01	s__	K01902	succinyl-CoA synthetase alpha subunit	6.2.1.5	Carbon fixation		rTCA !st
E22bin.0036	A4N5-Amb_15_NODE_5252_length_10693_cov_15.662249_1	d__Bacteria	Chloroflexota	c__Chloroflexia	o__Chloroflexales	Chloroflexaceae	JAAUSY01	s__	K01902	succinyl-CoA synthetase alpha subunit	6.2.1.5	Carbon fixation		irTCA
E22bin.0036	A4N5-Amb_15_NODE_5252_length_10693_cov_15.662249_1	d__Bacteria	Chloroflexota	c__Chloroflexia	o__Chloroflexales	Chloroflexaceae	JAAUSY01	s__	K01902	succinyl-CoA synthetase alpha subunit	6.2.1.5	Fermentation		acetate-Alt
E22bin.0036	A4N5-Amb_15_NODE_526_length_32069_cov_13.276910_4	d__Bacteria	Chloroflexota	c__Chloroflexia	o__Chloroflexales	Chloroflexaceae	JAAUSY01	s__	K01915	glutamine synthetase	6.3.1.2	Betaine		Related
E22bin.0036	A4N5-Amb_15_NODE_526_length_32069_cov_13.276910_4	d__Bacteria	Chloroflexota	c__Chloroflexia	o__Chloroflexales	Chloroflexaceae	JAAUSY01	s__	K01915	glutamine synthetase		Nitrogen		N related
E22bin.0036	A4N5-Amb_15_NODE_526_length_32069_cov_13.276910_15	d__Bacteria	Chloroflexota	c__Chloroflexia	o__Chloroflexales	Chloroflexaceae	JAAUSY01	s__	K01961	acetyl-CoA carboxylase biotin carboxylase subunit	6.4.1.2	Carbon fixation	1	3HP
E22bin.0036	A4N5-Amb_15_NODE_5994_length_9886_cov_13.879565_8	d__Bacteria	Chloroflexota	c__Chloroflexia	o__Chloroflexales	Chloroflexaceae	JAAUSY01	s__	K03413	two-component system, chemotaxis family, chemotaxis protein CheY		Miscellaneous		Chemotaxis
E22bin.0036	A4N5-Amb_15_NODE_6140_length_9731_cov_13.883526_8	d__Bacteria	Chloroflexota	c__Chloroflexia	o__Chloroflexales	Chloroflexaceae	JAAUSY01	s__	K01647	citrate synthase	2.3.3.1	C metabolism		TCA-1st
E22bin.0036	A4N5-Amb_15_NODE_6140_length_9731_cov_13.883526_8	d__Bacteria	Chloroflexota	c__Chloroflexia	o__Chloroflexales	Chloroflexaceae	JAAUSY01	s__	K01647	citrate synthase	2.3.3.1	Carbon fixation		Glyoxilate cycle
E22bin.0036	A4N5-Amb_15_NODE_6183_length_9679_cov_13.251143_5	d__Bacteria	Chloroflexota	c__Chloroflexia	o__Chloroflexales	Chloroflexaceae	JAAUSY01	s__	K02002	glycine betaine/proline transport system substrate-binding protein		Transporter		Betaine / Glycine
E22bin.0036	A4N5-Amb_15_NODE_6183_length_9679_cov_13.251143_6	d__Bacteria	Chloroflexota	c__Chloroflexia	o__Chloroflexales	Chloroflexaceae	JAAUSY01	s__	K02002	glycine betaine/proline transport system substrate-binding protein		Transporter		Betaine / Glycine
E22bin.0036	A4N5-Amb_15_NODE_618_length_30070_cov_13.742196_3	d__Bacteria	Chloroflexota	c__Chloroflexia	o__Chloroflexales	Chloroflexaceae	JAAUSY01	s__	K17218	sulfide:quinone oxidoreductase	1.8.5.4	Sulfur		S redox
E22bin.0036	A4N5-Amb_15_NODE_642_length_29705_cov_13.356695_10	d__Bacteria	Chloroflexota	c__Chloroflexia	o__Chloroflexales	Chloroflexaceae	JAAUSY01	s__	K22881	poly[(R)-3-hydroxyalkanoate] polymerase subunit PhaE		Miscellaneous		Carbon storage
E22bin.0036	A4N5-Amb_15_NODE_642_length_29705_cov_13.356695_11	d__Bacteria	Chloroflexota	c__Chloroflexia	o__Chloroflexales	Chloroflexaceae	JAAUSY01	s__	K03821	poly[(R)-3-hydroxyalkanoate] polymerase subunit PhaC	2.3.1.304	Miscellaneous		Carbon storage
E22bin.0036	A4N5-Amb_15_NODE_642_length_29705_cov_13.356695_13	d__Bacteria	Chloroflexota	c__Chloroflexia	o__Chloroflexales	Chloroflexaceae	JAAUSY01	s__	K00626	acetyl-CoA C-acetyltransferase	2.3.1.9	Carbon fixation		HPHB
E22bin.0036	A4N5-Amb_15_NODE_642_length_29705_cov_13.356695_13	d__Bacteria	Chloroflexota	c__Chloroflexia	o__Chloroflexales	Chloroflexaceae	JAAUSY01	s__	K00626	acetyl-CoA C-acetyltransferase	2.3.1.9	Carbon fixation		DCHB
E22bin.0036	A4N5-Amb_15_NODE_642_length_29705_cov_13.356695_21	d__Bacteria	Chloroflexota	c__Chloroflexia	o__Chloroflexales	Chloroflexaceae	JAAUSY01	s__	K03703	excinuclease ABC subunit C		Stress		DNA repair
E22bin.0036	A4N5-Amb_15_NODE_6468_length_9417_cov_13.375240_7	d__Bacteria	Chloroflexota	c__Chloroflexia	o__Chloroflexales	Chloroflexaceae	JAAUSY01	s__	K00134	glyceraldehyde 3-phosphate dehydrogenase	1.2.1.12	Carbon fixation		CBB
E22bin.0036	A4N5-Amb_15_NODE_6757_length_9187_cov_12.816251_7	d__Bacteria	Chloroflexota	c__Chloroflexia	o__Chloroflexales	Chloroflexaceae	JAAUSY01	s__	K04656	hydrogenase maturation protein HypF		Stress		Detox
E22bin.0036	A4N5-Amb_15_NODE_6766_length_9181_cov_15.681131_4	d__Bacteria	Chloroflexota	c__Chloroflexia	o__Chloroflexales	Chloroflexaceae	JAAUSY01	s__	K03403	magnesium chelatase subunit H	6.6.1.1	Miscellaneous		Chlorophyll synthesis
E22bin.0036	A4N5-Amb_15_NODE_6766_length_9181_cov_15.681131_6	d__Bacteria	Chloroflexota	c__Chloroflexia	o__Chloroflexales	Chloroflexaceae	JAAUSY01	s__	K04037	light-independent protochlorophyllide reductase subunit L	1.3.7.7	Carbon fixation		Anoxygenic phototroph
E22bin.0036	A4N5-Amb_15_NODE_6766_length_9181_cov_15.681131_7	d__Bacteria	Chloroflexota	c__Chloroflexia	o__Chloroflexales	Chloroflexaceae	JAAUSY01	s__	K04039	light-independent protochlorophyllide reductase subunit B	1.3.7.7	Carbon fixation		Anoxygenic phototroph
E22bin.0036	A4N5-Amb_15_NODE_6972_length_9010_cov_11.959687_3	d__Bacteria	Chloroflexota	c__Chloroflexia	o__Chloroflexales	Chloroflexaceae	JAAUSY01	s__	K07648	two-component system, OmpR family, aerobic respiration control sensor histidine kinase ArcB	2.7.13.3	Stress		ROS
E22bin.0036	A4N5-Amb_15_NODE_7390_length_8669_cov_15.075575_1	d__Bacteria	Chloroflexota	c__Chloroflexia	o__Chloroflexales	Chloroflexaceae	JAAUSY01	s__	K00337	NADH-quinone oxidoreductase subunit H	7.1.1.2	ETC Complexes		NADH:quinone redox, prokaryotes
E22bin.0036	A4N5-Amb_15_NODE_7390_length_8669_cov_15.075575_3	d__Bacteria	Chloroflexota	c__Chloroflexia	o__Chloroflexales	Chloroflexaceae	JAAUSY01	s__	K00338	NADH-quinone oxidoreductase subunit I	7.1.1.2	ETC Complexes		NADH:quinone redox, prokaryotes
E22bin.0036	A4N5-Amb_15_NODE_7390_length_8669_cov_15.075575_4	d__Bacteria	Chloroflexota	c__Chloroflexia	o__Chloroflexales	Chloroflexaceae	JAAUSY01	s__	K00339	NADH-quinone oxidoreductase subunit J	7.1.1.2	ETC Complexes		NADH:quinone redox, prokaryotes
E22bin.0036	A4N5-Amb_15_NODE_7390_length_8669_cov_15.075575_5	d__Bacteria	Chloroflexota	c__Chloroflexia	o__Chloroflexales	Chloroflexaceae	JAAUSY01	s__	K00340	NADH-quinone oxidoreductase subunit K	7.1.1.2	ETC Complexes		NADH:quinone redox, prokaryotes
E22bin.0036	A4N5-Amb_15_NODE_7390_length_8669_cov_15.075575_6	d__Bacteria	Chloroflexota	c__Chloroflexia	o__Chloroflexales	Chloroflexaceae	JAAUSY01	s__	K00341	NADH-quinone oxidoreductase subunit L	7.1.1.2	ETC Complexes		NADH:quinone redox, prokaryotes
E22bin.0036	A4N5-Amb_15_NODE_7390_length_8669_cov_15.075575_7	d__Bacteria	Chloroflexota	c__Chloroflexia	o__Chloroflexales	Chloroflexaceae	JAAUSY01	s__	K00342	NADH-quinone oxidoreductase subunit M	7.1.1.2	ETC Complexes		NADH:quinone redox, prokaryotes
E22bin.0036	A4N5-Amb_15_NODE_7390_length_8669_cov_15.075575_8	d__Bacteria	Chloroflexota	c__Chloroflexia	o__Chloroflexales	Chloroflexaceae	JAAUSY01	s__	K00343	NADH-quinone oxidoreductase subunit N	7.1.1.2	ETC Complexes		NADH:quinone redox, prokaryotes
E22bin.0036	A4N5-Amb_15_NODE_7497_length_8578_cov_13.813681_3	d__Bacteria	Chloroflexota	c__Chloroflexia	o__Chloroflexales	Chloroflexaceae	JAAUSY01	s__	K04759	ferrous iron transport protein B		Transporter		Metals
E22bin.0036	A4N5-Amb_15_NODE_7497_length_8578_cov_13.813681_4	d__Bacteria	Chloroflexota	c__Chloroflexia	o__Chloroflexales	Chloroflexaceae	JAAUSY01	s__	K04758	ferrous iron transport protein A		Transporter		Metals
E22bin.0036	A4N5-Amb_15_NODE_752_length_27945_cov_14.160237_1	d__Bacteria	Chloroflexota	c__Chloroflexia	o__Chloroflexales	Chloroflexaceae	JAAUSY01	s__	K05846	osmoprotectant transport system permease protein		Stress		Osmoregulation
E22bin.0036	A4N5-Amb_15_NODE_752_length_27945_cov_14.160237_2	d__Bacteria	Chloroflexota	c__Chloroflexia	o__Chloroflexales	Chloroflexaceae	JAAUSY01	s__	K05847	osmoprotectant transport system ATP-binding protein	7.6.2.9	Stress		Osmoregulation
E22bin.0036	A4N5-Amb_15_NODE_752_length_27945_cov_14.160237_3	d__Bacteria	Chloroflexota	c__Chloroflexia	o__Chloroflexales	Chloroflexaceae	JAAUSY01	s__	K05845	osmoprotectant transport system substrate-binding protein		Stress		Osmoregulation
E22bin.0036	A4N5-Amb_15_NODE_752_length_27945_cov_14.160237_4	d__Bacteria	Chloroflexota	c__Chloroflexia	o__Chloroflexales	Chloroflexaceae	JAAUSY01	s__	K05846	osmoprotectant transport system permease protein		Stress		Osmoregulation
E22bin.0036	A4N5-Amb_15_NODE_752_length_27945_cov_14.160237_18	d__Bacteria	Chloroflexota	c__Chloroflexia	o__Chloroflexales	Chloroflexaceae	JAAUSY01	s__	K01895	acetyl-CoA synthetase	6.2.1.1	Methanogenesis	1	Acetoclastic
E22bin.0036	A4N5-Amb_15_NODE_752_length_27945_cov_14.160237_20	d__Bacteria	Chloroflexota	c__Chloroflexia	o__Chloroflexales	Chloroflexaceae	JAAUSY01	s__	K16566	exopolysaccharide production protein ExoY		Miscellaneous		Exopolysaccharide biosynthesis
E22bin.0036	A4N5-Amb_15_NODE_7824_length_8345_cov_14.825814_1	d__Bacteria	Chloroflexota	c__Chloroflexia	o__Chloroflexales	Chloroflexaceae	JAAUSY01	s__	K03320	ammonium transporter, Amt family		Transporter		Ammonium
E22bin.0036	A4N5-Amb_15_NODE_7968_length_8261_cov_13.761882_2	d__Bacteria	Chloroflexota	c__Chloroflexia	o__Chloroflexales	Chloroflexaceae	JAAUSY01	s__	K03388	Heterodisulfide reductase subunit A2	1.8.7.3	Electron transfer	1	soluble
E22bin.0036	A4N5-Amb_15_NODE_7968_length_8261_cov_13.761882_3	d__Bacteria	Chloroflexota	c__Chloroflexia	o__Chloroflexales	Chloroflexaceae	JAAUSY01	s__	K14127	F420-non-reducing hydrogenase iron-sulfur subunit	1.12.99	Electron transfer	1	soluble
E22bin.0036	A4N5-Amb_15_NODE_7968_length_8261_cov_13.761882_5	d__Bacteria	Chloroflexota	c__Chloroflexia	o__Chloroflexales	Chloroflexaceae	JAAUSY01	s__	K00125	formate dehydrogenase (coenzyme F420) beta subunit	1.17.98.3	Electron transfer	1	hydrogenase
E22bin.0036	A4N5-Amb_15_NODE_7968_length_8261_cov_13.761882_7	d__Bacteria	Chloroflexota	c__Chloroflexia	o__Chloroflexales	Chloroflexaceae	JAAUSY01	s__	K16951	anaerobic sulfite reductase subunit B		Sulfur		ASR
E22bin.0036	A4N5-Amb_15_NODE_798_length_27269_cov_14.576615_19	d__Bacteria	Chloroflexota	c__Chloroflexia	o__Chloroflexales	Chloroflexaceae	JAAUSY01	s__	K01601	ribulose-biphosphate carboxylase large chain (rubisco)	4.1.1.39	Carbon fixation	1	CBB
E22bin.0036	A4N5-Amb_15_NODE_798_length_27269_cov_14.576615_20	d__Bacteria	Chloroflexota	c__Chloroflexia	o__Chloroflexales	Chloroflexaceae	JAAUSY01	s__	K01602	ribulose-biphosphate carboxylase small chain (rubisco)	4.1.1.39	Carbon fixation	1	CBB
E22bin.0036	A4N5-Amb_15_NODE_8200_length_8106_cov_12.598932_3	d__Bacteria	Chloroflexota	c__Chloroflexia	o__Chloroflexales	Chloroflexaceae	JAAUSY01	s__	K04063	lipoyl-dependent peroxiredoxin	1.11.1.28	Stress		ROS
E22bin.0036	A4N5-Amb_15_NODE_8200_length_8106_cov_12.598932_4	d__Bacteria	Chloroflexota	c__Chloroflexia	o__Chloroflexales	Chloroflexaceae	JAAUSY01	s__	K02001	glycine betaine/proline transport system permease protein		Transporter		Betaine / Glycine
E22bin.0036	A4N5-Amb_15_NODE_8200_length_8106_cov_12.598932_5	d__Bacteria	Chloroflexota	c__Chloroflexia	o__Chloroflexales	Chloroflexaceae	JAAUSY01	s__	K02000	glycine betaine/proline transport system ATP-binding protein	7.6.2.9	Transporter		Betaine / Glycine
E22bin.0036	A4N5-Amb_15_NODE_844_length_26573_cov_14.555132_1	d__Bacteria	Chloroflexota	c__Chloroflexia	o__Chloroflexales	Chloroflexaceae	JAAUSY01	s__	K03574	8-oxo-dGTP diphosphatase	3.6.1.55	Stress		ROS
E22bin.0036	A4N5-Amb_15_NODE_850_length_26474_cov_14.002006_16	d__Bacteria	Chloroflexota	c__Chloroflexia	o__Chloroflexales	Chloroflexaceae	JAAUSY01	s__	K00283	glycine cleavage system P protein (glycine dehydrogenase) subunit 2	1.4.4.2	Carbon fixation		rGly
E22bin.0036	A4N5-Amb_15_NODE_850_length_26474_cov_14.002006_17	d__Bacteria	Chloroflexota	c__Chloroflexia	o__Chloroflexales	Chloroflexaceae	JAAUSY01	s__	K00282	glycine cleavage system P protein (glycine dehydrogenase) subunit 1	1.4.4.2	Carbon fixation		rGly
E22bin.0036	A4N5-Amb_15_NODE_850_length_26474_cov_14.002006_18	d__Bacteria	Chloroflexota	c__Chloroflexia	o__Chloroflexales	Chloroflexaceae	JAAUSY01	s__	K02437	glycine cleavage system H protein		Carbon fixation		rGly
E22bin.0036	A4N5-Amb_15_NODE_8703_length_7799_cov_13.904184_1	d__Bacteria	Chloroflexota	c__Chloroflexia	o__Chloroflexales	Chloroflexaceae	JAAUSY01	s__	K05571	multicomponent Na+:H+ antiporter subunit G		Transporter		Antiporter (in acetoclastic)
E22bin.0036	A4N5-Amb_15_NODE_8703_length_7799_cov_13.904184_2	d__Bacteria	Chloroflexota	c__Chloroflexia	o__Chloroflexales	Chloroflexaceae	JAAUSY01	s__	K05570	multicomponent Na+:H+ antiporter subunit F		Transporter		Antiporter (in acetoclastic)
E22bin.0036	A4N5-Amb_15_NODE_8703_length_7799_cov_13.904184_3	d__Bacteria	Chloroflexota	c__Chloroflexia	o__Chloroflexales	Chloroflexaceae	JAAUSY01	s__	K05569	multicomponent Na+:H+ antiporter subunit E		Transporter		Antiporter (in acetoclastic)
E22bin.0036	A4N5-Amb_15_NODE_8703_length_7799_cov_13.904184_4	d__Bacteria	Chloroflexota	c__Chloroflexia	o__Chloroflexales	Chloroflexaceae	JAAUSY01	s__	K05568	multicomponent Na+:H+ antiporter subunit D		Transporter		Antiporter (in acetoclastic)
E22bin.0036	A4N5-Amb_15_NODE_8703_length_7799_cov_13.904184_5	d__Bacteria	Chloroflexota	c__Chloroflexia	o__Chloroflexales	Chloroflexaceae	JAAUSY01	s__	K05567	multicomponent Na+:H+ antiporter subunit C		Transporter		Antiporter (in acetoclastic)
E22bin.0036	A4N5-Amb_15_NODE_8703_length_7799_cov_13.904184_6	d__Bacteria	Chloroflexota	c__Chloroflexia	o__Chloroflexales	Chloroflexaceae	JAAUSY01	s__	K05565	multicomponent Na+:H+ antiporter subunit A		Transporter		Antiporter (in acetoclastic)
E22bin.0036	A4N5-Amb_15_NODE_8908_length_7683_cov_14.014814_6	d__Bacteria	Chloroflexota	c__Chloroflexia	o__Chloroflexales	Chloroflexaceae	JAAUSY01	s__	K00382	dihydrolipoyl dehydrogenase	1.8.1.4	C metabolism		TCA-2nd
E22bin.0036	A4N5-Amb_15_NODE_8908_length_7683_cov_14.014814_7	d__Bacteria	Chloroflexota	c__Chloroflexia	o__Chloroflexales	Chloroflexaceae	JAAUSY01	s__	K01638	malate synthase	2.3.3.9	Carbon fixation	1	Glyoxilate cycle
E22bin.0036	A4N5-Amb_15_NODE_89_length_65188_cov_14.252637_11	d__Bacteria	Chloroflexota	c__Chloroflexia	o__Chloroflexales	Chloroflexaceae	JAAUSY01	s__	K24105	mutual gliding-motility protein MglA		Miscellaneous		Gliding
E22bin.0036	A4N5-Amb_15_NODE_89_length_65188_cov_14.252637_22	d__Bacteria	Chloroflexota	c__Chloroflexia	o__Chloroflexales	Chloroflexaceae	JAAUSY01	s__	K00241	succinate dehydrogenase cytochrome b subunit		Carbon fixation		3HP
E22bin.0036	A4N5-Amb_15_NODE_89_length_65188_cov_14.252637_22	d__Bacteria	Chloroflexota	c__Chloroflexia	o__Chloroflexales	Chloroflexaceae	JAAUSY01	s__	K00241	succinate dehydrogenase cytochrome b subunit		Carbon fixation		DCHB
E22bin.0036	A4N5-Amb_15_NODE_89_length_65188_cov_14.252637_22	d__Bacteria	Chloroflexota	c__Chloroflexia	o__Chloroflexales	Chloroflexaceae	JAAUSY01	s__	K00241	succinate dehydrogenase cytochrome b subunit		C metabolism		TCA-2nd
E22bin.0036	A4N5-Amb_15_NODE_89_length_65188_cov_14.252637_22	d__Bacteria	Chloroflexota	c__Chloroflexia	o__Chloroflexales	Chloroflexaceae	JAAUSY01	s__	K00241	succinate dehydrogenase cytochrome b subunit		Carbon fixation		rTCA !st
E22bin.0036	A4N5-Amb_15_NODE_89_length_65188_cov_14.252637_22	d__Bacteria	Chloroflexota	c__Chloroflexia	o__Chloroflexales	Chloroflexaceae	JAAUSY01	s__	K00241	succinate dehydrogenase cytochrome b subunit		Carbon fixation		irTCA
E22bin.0036	A4N5-Amb_15_NODE_89_length_65188_cov_14.252637_23	d__Bacteria	Chloroflexota	c__Chloroflexia	o__Chloroflexales	Chloroflexaceae	JAAUSY01	s__	K00239	succinate dehydrogenase flavoprotein subunit	1.3.5.1	Carbon fixation		3HP
E22bin.0036	A4N5-Amb_15_NODE_89_length_65188_cov_14.252637_23	d__Bacteria	Chloroflexota	c__Chloroflexia	o__Chloroflexales	Chloroflexaceae	JAAUSY01	s__	K00239	succinate dehydrogenase flavoprotein subunit	1.3.5.1	Carbon fixation		DCHB
E22bin.0036	A4N5-Amb_15_NODE_89_length_65188_cov_14.252637_23	d__Bacteria	Chloroflexota	c__Chloroflexia	o__Chloroflexales	Chloroflexaceae	JAAUSY01	s__	K00239	succinate dehydrogenase flavoprotein subunit	1.3.5.1	C metabolism		TCA-2nd
E22bin.0036	A4N5-Amb_15_NODE_89_length_65188_cov_14.252637_23	d__Bacteria	Chloroflexota	c__Chloroflexia	o__Chloroflexales	Chloroflexaceae	JAAUSY01	s__	K00239	succinate dehydrogenase flavoprotein subunit	1.3.5.1	Carbon fixation		rTCA !st
E22bin.0036	A4N5-Amb_15_NODE_89_length_65188_cov_14.252637_23	d__Bacteria	Chloroflexota	c__Chloroflexia	o__Chloroflexales	Chloroflexaceae	JAAUSY01	s__	K00239	succinate dehydrogenase flavoprotein subunit	1.3.5.1	Carbon fixation		irTCA
E22bin.0036	A4N5-Amb_15_NODE_89_length_65188_cov_14.252637_24	d__Bacteria	Chloroflexota	c__Chloroflexia	o__Chloroflexales	Chloroflexaceae	JAAUSY01	s__	K00240	succinate dehydrogenase iron-sulfur subunit	1.3.5.1	Carbon fixation		3HP
E22bin.0036	A4N5-Amb_15_NODE_89_length_65188_cov_14.252637_24	d__Bacteria	Chloroflexota	c__Chloroflexia	o__Chloroflexales	Chloroflexaceae	JAAUSY01	s__	K00240	succinate dehydrogenase iron-sulfur subunit	1.3.5.1	Carbon fixation		DCHB
E22bin.0036	A4N5-Amb_15_NODE_89_length_65188_cov_14.252637_24	d__Bacteria	Chloroflexota	c__Chloroflexia	o__Chloroflexales	Chloroflexaceae	JAAUSY01	s__	K00240	succinate dehydrogenase iron-sulfur subunit	1.3.5.1	C metabolism		TCA-2nd
E22bin.0036	A4N5-Amb_15_NODE_89_length_65188_cov_14.252637_24	d__Bacteria	Chloroflexota	c__Chloroflexia	o__Chloroflexales	Chloroflexaceae	JAAUSY01	s__	K00240	succinate dehydrogenase iron-sulfur subunit	1.3.5.1	Carbon fixation		rTCA !st
E22bin.0036	A4N5-Amb_15_NODE_89_length_65188_cov_14.252637_24	d__Bacteria	Chloroflexota	c__Chloroflexia	o__Chloroflexales	Chloroflexaceae	JAAUSY01	s__	K00240	succinate dehydrogenase iron-sulfur subunit	1.3.5.1	Carbon fixation		irTCA
E22bin.0036	A4N5-Amb_15_NODE_89_length_65188_cov_14.252637_25	d__Bacteria	Chloroflexota	c__Chloroflexia	o__Chloroflexales	Chloroflexaceae	JAAUSY01	s__	K00240	succinate dehydrogenase iron-sulfur subunit	1.3.5.1	Carbon fixation		3HP
E22bin.0036	A4N5-Amb_15_NODE_89_length_65188_cov_14.252637_25	d__Bacteria	Chloroflexota	c__Chloroflexia	o__Chloroflexales	Chloroflexaceae	JAAUSY01	s__	K00240	succinate dehydrogenase iron-sulfur subunit	1.3.5.1	Carbon fixation		DCHB
E22bin.0036	A4N5-Amb_15_NODE_89_length_65188_cov_14.252637_25	d__Bacteria	Chloroflexota	c__Chloroflexia	o__Chloroflexales	Chloroflexaceae	JAAUSY01	s__	K00240	succinate dehydrogenase iron-sulfur subunit	1.3.5.1	C metabolism		TCA-2nd
E22bin.0036	A4N5-Amb_15_NODE_89_length_65188_cov_14.252637_25	d__Bacteria	Chloroflexota	c__Chloroflexia	o__Chloroflexales	Chloroflexaceae	JAAUSY01	s__	K00240	succinate dehydrogenase iron-sulfur subunit	1.3.5.1	Carbon fixation		rTCA !st
E22bin.0036	A4N5-Amb_15_NODE_89_length_65188_cov_14.252637_25	d__Bacteria	Chloroflexota	c__Chloroflexia	o__Chloroflexales	Chloroflexaceae	JAAUSY01	s__	K00240	succinate dehydrogenase iron-sulfur subunit	1.3.5.1	Carbon fixation		irTCA
E22bin.0036	A4N5-Amb_15_NODE_89_length_65188_cov_14.252637_46	d__Bacteria	Chloroflexota	c__Chloroflexia	o__Chloroflexales	Chloroflexaceae	JAAUSY01	s__	K00928	aspartate kinase	2.7.2.4	Betaine		Related
E22bin.0036	A4N5-Amb_15_NODE_983_length_24662_cov_14.287520_12	d__Bacteria	Chloroflexota	c__Chloroflexia	o__Chloroflexales	Chloroflexaceae	JAAUSY01	s__	K01524	exopolyphosphatase / guanosine-5'-triphosphate,3'-diphosphate pyrophosphatase	3.6.1.11	Miscellaneous		Phosphorous Scavenging
E22bin.0036	A4N5-Amb_15_NODE_98_length_62461_cov_13.797776_9	d__Bacteria	Chloroflexota	c__Chloroflexia	o__Chloroflexales	Chloroflexaceae	JAAUSY01	s__	K00954	pantetheine-phosphate adenylyltransferase	2.7.7.3	Cofactors		Coenzyme A biosynthesis, pantothenate
E22bin.0050	A4N5-Amb_18_NODE_10195_length_7012_cov_7.775478_1	d__Bacteria	Sumerlaeota	c__Sumerlaeia	o__UBA8349	f__	g__	s__	K01738	cysteine synthase	2.5.1.47	Sulfur		cysteine biosynthesis
E22bin.0050	A4N5-Amb_18_NODE_1020_length_24216_cov_7.961591_7	d__Bacteria	Sumerlaeota	c__Sumerlaeia	o__UBA8349	f__	g__	s__	K03701	excinuclease ABC subunit A		Stress		DNA repair
E22bin.0050	A4N5-Amb_18_NODE_1020_length_24216_cov_7.961591_12	d__Bacteria	Sumerlaeota	c__Sumerlaeia	o__UBA8349	f__	g__	s__	K05601	hydroxylamine reductase	1.7.99.1	Nitrogen	1	N related
E22bin.0050	A4N5-Amb_18_NODE_10375_length_6936_cov_9.615463_1	d__Bacteria	Sumerlaeota	c__Sumerlaeia	o__UBA8349	f__	g__	s__	K01803	triosephosphate isomerase (TIM)	5.3.1.1	Carbon fixation		CBB
E22bin.0050	A4N5-Amb_18_NODE_10622_length_6819_cov_7.645033_4	d__Bacteria	Sumerlaeota	c__Sumerlaeia	o__UBA8349	f__	g__	s__	K02013	iron complex transport system ATP-binding protein	7.2.2.-	Transporter		Metals
E22bin.0050	A4N5-Amb_18_NODE_11019_length_6656_cov_7.988941_6	d__Bacteria	Sumerlaeota	c__Sumerlaeia	o__UBA8349	f__	g__	s__	K02556	chemotaxis protein MotA		Miscellaneous		Motility Flagellar
E22bin.0050	A4N5-Amb_18_NODE_11019_length_6656_cov_7.988941_7	d__Bacteria	Sumerlaeota	c__Sumerlaeia	o__UBA8349	f__	g__	s__	K02557	chemotaxis protein MotB		Miscellaneous		Motility Flagellar
E22bin.0050	A4N5-Amb_18_NODE_1111_length_23341_cov_8.381044_2	d__Bacteria	Sumerlaeota	c__Sumerlaeia	o__UBA8349	f__	g__	s__	K03615	H+/Na+-translocating ferredoxin:NAD+ oxidoreductase subunit C	7.1.1.11	Electron transfer	1	membrane
E22bin.0050	A4N5-Amb_18_NODE_1111_length_23341_cov_8.381044_3	d__Bacteria	Sumerlaeota	c__Sumerlaeia	o__UBA8349	f__	g__	s__	K03616	H+/Na+-translocating ferredoxin:NAD+ oxidoreductase subunit B	7.1.1.11	Electron transfer	1	membrane
E22bin.0050	A4N5-Amb_18_NODE_11129_length_6614_cov_7.610002_1	d__Bacteria	Sumerlaeota	c__Sumerlaeia	o__UBA8349	f__	g__	s__	K02040	phosphate transport system substrate-binding protein		Transporter		Phosphorous
E22bin.0050	A4N5-Amb_18_NODE_111_length_59913_cov_8.228223_15	d__Bacteria	Sumerlaeota	c__Sumerlaeia	o__UBA8349	f__	g__	s__	K03521	electron transfer flavoprotein beta subunit		Electron transfer		N fixation
E22bin.0050	A4N5-Amb_18_NODE_111_length_59913_cov_8.228223_16	d__Bacteria	Sumerlaeota	c__Sumerlaeia	o__UBA8349	f__	g__	s__	K03522	electron transfer flavoprotein alpha subunit		Electron transfer		N fixation
E22bin.0050	A4N5-Amb_18_NODE_111_length_59913_cov_8.228223_24	d__Bacteria	Sumerlaeota	c__Sumerlaeia	o__UBA8349	f__	g__	s__	K00334	NADH-quinone oxidoreductase subunit E	7.1.1.2	ETC Complexes		NADH:quinone redox, prokaryotes
E22bin.0050	A4N5-Amb_18_NODE_111_length_59913_cov_8.228223_25	d__Bacteria	Sumerlaeota	c__Sumerlaeia	o__UBA8349	f__	g__	s__	K18332	NADP-reducing hydrogenase subunit HndB	1.12.1.3	Electron transfer		soluble
E22bin.0050	A4N5-Amb_18_NODE_111_length_59913_cov_8.228223_26	d__Bacteria	Sumerlaeota	c__Sumerlaeia	o__UBA8349	f__	g__	s__	K00335	NADH-quinone oxidoreductase subunit F	7.1.1.2	ETC Complexes		NADH:quinone redox, prokaryotes
E22bin.0050	A4N5-Amb_18_NODE_1127_length_23214_cov_8.636729_3	d__Bacteria	Sumerlaeota	c__Sumerlaeia	o__UBA8349	f__	g__	s__	K00311	electron-transferring-flavoprotein dehydrogenase	1.5.5.1	ETC Complexes		Quinone related
E22bin.0050	A4N5-Amb_18_NODE_11711_length_6383_cov_10.658818_3	d__Bacteria	Sumerlaeota	c__Sumerlaeia	o__UBA8349	f__	g__	s__	K12267	peptide methionine sulfoxide reductase msrA/msrB	1.8.4.11	Stress		ROS
E22bin.0050	A4N5-Amb_18_NODE_11711_length_6383_cov_10.658818_5	d__Bacteria	Sumerlaeota	c__Sumerlaeia	o__UBA8349	f__	g__	s__	K02160	acetyl-CoA carboxylase biotin carboxyl carrier protein		Carbon fixation	1	3HP
E22bin.0050	A4N5-Amb_18_NODE_11818_length_6341_cov_7.364143_3	d__Bacteria	Sumerlaeota	c__Sumerlaeia	o__UBA8349	f__	g__	s__	K00382	dihydrolipoyl dehydrogenase	1.8.1.4	C metabolism		TCA-2nd
E22bin.0050	A4N5-Amb_18_NODE_1183_length_22680_cov_7.889989_13	d__Bacteria	Sumerlaeota	c__Sumerlaeia	o__UBA8349	f__	g__	s__	K02669	twitching motility protein PilT		Miscellaneous		Twitching
E22bin.0050	A4N5-Amb_18_NODE_11846_length_6332_cov_8.308746_3	d__Bacteria	Sumerlaeota	c__Sumerlaeia	o__UBA8349	f__	g__	s__	K03551	holliday junction DNA helicase RuvB	5.6.2.4	Stress		DNA repair
E22bin.0050	A4N5-Amb_18_NODE_122_length_57396_cov_7.343315_1	d__Bacteria	Sumerlaeota	c__Sumerlaeia	o__UBA8349	f__	g__	s__	K00615	transketolase	2.2.1.1	Carbon fixation		CBB
E22bin.0050	A4N5-Amb_18_NODE_122_length_57396_cov_7.343315_7	d__Bacteria	Sumerlaeota	c__Sumerlaeia	o__UBA8349	f__	g__	s__	K06987	uncharacterized protein		Miscellaneous		Nitrogen storage
E22bin.0050	A4N5-Amb_18_NODE_12439_length_6107_cov_6.820225_2	d__Bacteria	Sumerlaeota	c__Sumerlaeia	o__UBA8349	f__	g__	s__	K21935	beta-lysine N6-acetyltransferase	2.3.1.264	Stress		Osmoregulation
E22bin.0050	A4N5-Amb_18_NODE_12655_length_6040_cov_8.225230_2	d__Bacteria	Sumerlaeota	c__Sumerlaeia	o__UBA8349	f__	g__	s__	K00147	glutamate-5-semialdehyde dehydrogenase	1.2.1.41	Betaine		Related
E22bin.0050	A4N5-Amb_18_NODE_12698_length_6025_cov_8.061642_4	d__Bacteria	Sumerlaeota	c__Sumerlaeia	o__UBA8349	f__	g__	s__	K03413	two-component system, chemotaxis family, chemotaxis protein CheY		Miscellaneous		Chemotaxis
E22bin.0050	A4N5-Amb_18_NODE_12811_length_5988_cov_9.410416_3	d__Bacteria	Sumerlaeota	c__Sumerlaeia	o__UBA8349	f__	g__	s__	K01624	fructose-biphosphate aldolase, class II	4.2.1.13	Carbon fixation		CBB
E22bin.0050	A4N5-Amb_18_NODE_1293_length_21667_cov_8.488062_5	d__Bacteria	Sumerlaeota	c__Sumerlaeia	o__UBA8349	f__	g__	s__	K04069	pyruvate formate lyase activating enzyme	1.97.1.4	Fermentation		formate
E22bin.0050	A4N5-Amb_18_NODE_1348_length_21241_cov_7.918626_2	d__Bacteria	Sumerlaeota	c__Sumerlaeia	o__UBA8349	f__	g__	s__	K02406	flagellin		Miscellaneous		Motility Flagellar
E22bin.0050	A4N5-Amb_18_NODE_13631_length_5720_cov_6.065313_4	d__Bacteria	Sumerlaeota	c__Sumerlaeia	o__UBA8349	f__	g__	s__	K03415	two-component system, chemotaxis family, chemotaxis protein CheV		Miscellaneous		Chemotaxis
E22bin.0050	A4N5-Amb_18_NODE_13763_length_5684_cov_8.024161_1	d__Bacteria	Sumerlaeota	c__Sumerlaeia	o__UBA8349	f__	g__	s__	K02040	phosphate transport system substrate-binding protein		Transporter		Phosphorous
E22bin.0050	A4N5-Amb_18_NODE_13763_length_5684_cov_8.024161_2	d__Bacteria	Sumerlaeota	c__Sumerlaeia	o__UBA8349	f__	g__	s__	K02037	phosphate transport system permease protein		Transporter		Phosphorous
E22bin.0050	A4N5-Amb_18_NODE_13763_length_5684_cov_8.024161_3	d__Bacteria	Sumerlaeota	c__Sumerlaeia	o__UBA8349	f__	g__	s__	K02038	phosphate transport system permease protein		Transporter		Phosphorous
E22bin.0050	A4N5-Amb_18_NODE_13763_length_5684_cov_8.024161_4	d__Bacteria	Sumerlaeota	c__Sumerlaeia	o__UBA8349	f__	g__	s__	K02036	phosphate transport system ATP-binding protein	7.3.2.1	Transporter		Phosphorous
E22bin.0050	A4N5-Amb_18_NODE_141_length_53291_cov_7.867702_12	d__Bacteria	Sumerlaeota	c__Sumerlaeia	o__UBA8349	f__	g__	s__	K01963	acetyl-CoA carboxylase biotin carboxylase subunit beta	6.4.1.2	Carbon fixation	1	3HP
E22bin.0050	A4N5-Amb_18_NODE_1447_length_20579_cov_7.481826_11	d__Bacteria	Sumerlaeota	c__Sumerlaeia	o__UBA8349	f__	g__	s__	K06881	bifunctional oligoribonuclease and PAP phosphatase	3.1.3.7	Sulfur		DSR / ASR
E22bin.0050	A4N5-Amb_18_NODE_14538_length_5479_cov_9.524889_1	d__Bacteria	Sumerlaeota	c__Sumerlaeia	o__UBA8349	f__	g__	s__	K01915	glutamine synthetase	6.3.1.2	Betaine		Related
E22bin.0050	A4N5-Amb_18_NODE_14538_length_5479_cov_9.524889_1	d__Bacteria	Sumerlaeota	c__Sumerlaeia	o__UBA8349	f__	g__	s__	K01915	glutamine synthetase		Nitrogen		N related
E22bin.0050	A4N5-Amb_18_NODE_14538_length_5479_cov_9.524889_6	d__Bacteria	Sumerlaeota	c__Sumerlaeia	o__UBA8349	f__	g__	s__	K02406	flagellin		Miscellaneous		Motility Flagellar
E22bin.0050	A4N5-Amb_18_NODE_14552_length_5476_cov_7.382586_1	d__Bacteria	Sumerlaeota	c__Sumerlaeia	o__UBA8349	f__	g__	s__	K07301	cation:H+ antiporter		Stress		Osmoregulation
E22bin.0050	A4N5-Amb_18_NODE_1473_length_20362_cov_7.246270_7	d__Bacteria	Sumerlaeota	c__Sumerlaeia	o__UBA8349	f__	g__	s__	K02406	flagellin		Miscellaneous		Motility Flagellar
E22bin.0050	A4N5-Amb_18_NODE_1473_length_20362_cov_7.246270_14	d__Bacteria	Sumerlaeota	c__Sumerlaeia	o__UBA8349	f__	g__	s__	K00134	glyceraldehyde 3-phosphate dehydrogenase	1.2.1.12	Carbon fixation		CBB
E22bin.0050	A4N5-Amb_18_NODE_1473_length_20362_cov_7.246270_18	d__Bacteria	Sumerlaeota	c__Sumerlaeia	o__UBA8349	f__	g__	s__	K05919	superoxide reductase	1.15.1.2	Stress		ROS
E22bin.0050	A4N5-Amb_18_NODE_14815_length_5412_cov_8.700952_3	d__Bacteria	Sumerlaeota	c__Sumerlaeia	o__UBA8349	f__	g__	s__	K00830	alanine-glyoxylate transaminase / serine-glyoxylate transaminase / serine-pyruvate transaminase	2.6.1.44	Betaine		Degradation
E22bin.0050	A4N5-Amb_18_NODE_156_length_50497_cov_10.555172_4	d__Bacteria	Sumerlaeota	c__Sumerlaeia	o__UBA8349	f__	g__	s__	K00954	pantetheine-phosphate adenylyltransferase	2.7.7.3	Cofactors		Coenzyme A biosynthesis, pantothenate
E22bin.0050	A4N5-Amb_18_NODE_156_length_50497_cov_10.555172_25	d__Bacteria	Sumerlaeota	c__Sumerlaeia	o__UBA8349	f__	g__	s__	K00286	pyrroline-5-carboxylate reductase	1.5.1.2	Betaine		Related
E22bin.0050	A4N5-Amb_18_NODE_156_length_50497_cov_10.555172_29	d__Bacteria	Sumerlaeota	c__Sumerlaeia	o__UBA8349	f__	g__	s__	K01783	ribulose-phosphate 3-epimerase	5.1.3.1	Carbon fixation		CBB
E22bin.0050	A4N5-Amb_18_NODE_156_length_50497_cov_10.555172_30	d__Bacteria	Sumerlaeota	c__Sumerlaeia	o__UBA8349	f__	g__	s__	K00459	nitronate monooxygenase		Nitrogen		N related
E22bin.0050	A4N5-Amb_18_NODE_15785_length_5173_cov_7.357171_1	d__Bacteria	Sumerlaeota	c__Sumerlaeia	o__UBA8349	f__	g__	s__	K03782	catalase-peroxidase	1.11.1.21	Stress		ROS
E22bin.0050	A4N5-Amb_18_NODE_1602_length_19528_cov_7.631541_5	d__Bacteria	Sumerlaeota	c__Sumerlaeia	o__UBA8349	f__	g__	s__	K03498	trk/ktr system potassium uptake protein		Transporter		Betaine / Glycine
E22bin.0050	A4N5-Amb_18_NODE_1602_length_19528_cov_7.631541_6	d__Bacteria	Sumerlaeota	c__Sumerlaeia	o__UBA8349	f__	g__	s__	K03499	trk/ktr system potassium uptake protein		Transporter		Betaine / Glycine
E22bin.0050	A4N5-Amb_18_NODE_1602_length_19528_cov_7.631541_13	d__Bacteria	Sumerlaeota	c__Sumerlaeia	o__UBA8349	f__	g__	s__	K03407	two-component system, chemotaxis family, sensor kinase CheA	2.7.13.3	Miscellaneous		Chemotaxis
E22bin.0050	A4N5-Amb_18_NODE_1602_length_19528_cov_7.631541_15	d__Bacteria	Sumerlaeota	c__Sumerlaeia	o__UBA8349	f__	g__	s__	K00575	chemotaxis protein methyltransferase CheR	2.1.1.80	Miscellaneous		Chemotaxis
E22bin.0050	A4N5-Amb_18_NODE_1607_length_19489_cov_7.674179_9	d__Bacteria	Sumerlaeota	c__Sumerlaeia	o__UBA8349	f__	g__	s__	K03809	NAD(P)H dehydrogenase (quinone)	1.6.5.2	ETC Complexes		Quinone related
E22bin.0050	A4N5-Amb_18_NODE_16161_length_5093_cov_7.964669_4	d__Bacteria	Sumerlaeota	c__Sumerlaeia	o__UBA8349	f__	g__	s__	K04758	ferrous iron transport protein A		Transporter		Metals
E22bin.0050	A4N5-Amb_18_NODE_16161_length_5093_cov_7.964669_5	d__Bacteria	Sumerlaeota	c__Sumerlaeia	o__UBA8349	f__	g__	s__	K04759	ferrous iron transport protein B		Transporter		Metals
E22bin.0050	A4N5-Amb_18_NODE_16462_length_5022_cov_6.893094_1	d__Bacteria	Sumerlaeota	c__Sumerlaeia	o__UBA8349	f__	g__	s__	K01673	carbonic anhydrase		Nitrogen		N related
E22bin.0050	A4N5-Amb_18_NODE_17593_length_4794_cov_7.085672_5	d__Bacteria	Sumerlaeota	c__Sumerlaeia	o__UBA8349	f__	g__	s__	K03412	two-component system, chemotaxis family, protein-glutamate methylesterase/glutaminase	3.1.1.61	Miscellaneous		Chemotaxis
E22bin.0050	A4N5-Amb_18_NODE_18590_length_4614_cov_8.582145_3	d__Bacteria	Sumerlaeota	c__Sumerlaeia	o__UBA8349	f__	g__	s__	K03405	magnesium chelatase subunit I	6.6.1.1	Miscellaneous		Chlorophyll synthesis
E22bin.0050	A4N5-Amb_18_NODE_18590_length_4614_cov_8.582145_4	d__Bacteria	Sumerlaeota	c__Sumerlaeia	o__UBA8349	f__	g__	s__	K03404	magnesium chelatase subunit D	6.6.1.1	Miscellaneous		Chlorophyll synthesis
E22bin.0050	A4N5-Amb_18_NODE_185_length_47812_cov_7.686936_18	d__Bacteria	Sumerlaeota	c__Sumerlaeia	o__UBA8349	f__	g__	s__	K02651	pilus assembly protein Flp/PilA		Miscellaneous		Pili
E22bin.0050	A4N5-Amb_18_NODE_18685_length_4599_cov_7.729093_3	d__Bacteria	Sumerlaeota	c__Sumerlaeia	o__UBA8349	f__	g__	s__	K02398	negative regulator of flagellin synthesis FlgM		Miscellaneous		Motility Flagellar
E22bin.0050	A4N5-Amb_18_NODE_1930_length_18044_cov_8.043193_1	d__Bacteria	Sumerlaeota	c__Sumerlaeia	o__UBA8349	f__	g__	s__	K02669	twitching motility protein PilT		Miscellaneous		Twitching
E22bin.0050	A4N5-Amb_18_NODE_196_length_46654_cov_7.881736_16	d__Bacteria	Sumerlaeota	c__Sumerlaeia	o__UBA8349	f__	g__	s__	K01624	fructose-biphosphate aldolase, class II	4.2.1.13	Carbon fixation		CBB
E22bin.0050	A4N5-Amb_18_NODE_196_length_46654_cov_7.881736_18	d__Bacteria	Sumerlaeota	c__Sumerlaeia	o__UBA8349	f__	g__	s__	K00954	pantetheine-phosphate adenylyltransferase	2.7.7.3	Cofactors		Coenzyme A biosynthesis, pantothenate
E22bin.0050	A4N5-Amb_18_NODE_196_length_46654_cov_7.881736_28	d__Bacteria	Sumerlaeota	c__Sumerlaeia	o__UBA8349	f__	g__	s__	K03809	NAD(P)H dehydrogenase (quinone)	1.6.5.2	ETC Complexes		Quinone related
E22bin.0050	A4N5-Amb_18_NODE_196_length_46654_cov_7.881736_31	d__Bacteria	Sumerlaeota	c__Sumerlaeia	o__UBA8349	f__	g__	s__	K00606	3-methyl-2-oxobutanoate hydroxymethyltransferase	2.1.2.11	Cofactors		Coenzyme A biosynthesis, archaea
E22bin.0050	A4N5-Amb_18_NODE_2013_length_17661_cov_7.448256_12	d__Bacteria	Sumerlaeota	c__Sumerlaeia	o__UBA8349	f__	g__	s__	K09815	zinc transport system substrate-binding protein		Transporter		Metals
E22bin.0050	A4N5-Amb_18_NODE_2057_length_17439_cov_8.235561_9	d__Bacteria	Sumerlaeota	c__Sumerlaeia	o__UBA8349	f__	g__	s__	K01006	pyruvate orthophosphate dikinase	2.7.9.1	Carbon fixation		rTCA !st
E22bin.0050	A4N5-Amb_18_NODE_2113_length_17242_cov_8.252924_5	d__Bacteria	Sumerlaeota	c__Sumerlaeia	o__UBA8349	f__	g__	s__	K03809	NAD(P)H dehydrogenase (quinone)	1.6.5.2	ETC Complexes		Quinone related
E22bin.0050	A4N5-Amb_18_NODE_21371_length_4188_cov_8.264457_2	d__Bacteria	Sumerlaeota	c__Sumerlaeia	o__UBA8349	f__	g__	s__	K00931	glutamate 5-kinase	2.7.2.11	Betaine		Related
E22bin.0050	A4N5-Amb_18_NODE_2139_length_17154_cov_7.512895_4	d__Bacteria	Sumerlaeota	c__Sumerlaeia	o__UBA8349	f__	g__	s__	K01808	ribose 5-phosphate isomerase B	5.3.1.6	Carbon fixation		CBB
E22bin.0050	A4N5-Amb_18_NODE_2139_length_17154_cov_7.512895_5	d__Bacteria	Sumerlaeota	c__Sumerlaeia	o__UBA8349	f__	g__	s__	K00600	glycine hydroxymethyltransferase	2.1.2.1	Methanogenesis	1	Archaeal-WLP
E22bin.0050	A4N5-Amb_18_NODE_2139_length_17154_cov_7.512895_5	d__Bacteria	Sumerlaeota	c__Sumerlaeia	o__UBA8349	f__	g__	s__	K00600	glycine hydroxymethyltransferase	2.1.2.1	Betaine	1	Degradation
E22bin.0050	A4N5-Amb_18_NODE_2143_length_17149_cov_7.780859_8	d__Bacteria	Sumerlaeota	c__Sumerlaeia	o__UBA8349	f__	g__	s__	K00266	glutamate synthase (NADPH) small chain		Nitrogen		N related
E22bin.0050	A4N5-Amb_18_NODE_21694_length_4146_cov_7.658274_1	d__Bacteria	Sumerlaeota	c__Sumerlaeia	o__UBA8349	f__	g__	s__	K03408	purine-binding chemotaxis protein CheW		Miscellaneous		Chemotaxis
E22bin.0050	A4N5-Amb_18_NODE_21694_length_4146_cov_7.658274_2	d__Bacteria	Sumerlaeota	c__Sumerlaeia	o__UBA8349	f__	g__	s__	K03406	methyl-accepting chemotaxis protein		Miscellaneous		Chemotaxis
E22bin.0050	A4N5-Amb_18_NODE_2199_length_16931_cov_7.761733_2	d__Bacteria	Sumerlaeota	c__Sumerlaeia	o__UBA8349	f__	g__	s__	K01624	fructose-biphosphate aldolase, class II	4.2.1.13	Carbon fixation		CBB
E22bin.0050	A4N5-Amb_18_NODE_2303_length_16519_cov_8.315294_1	d__Bacteria	Sumerlaeota	c__Sumerlaeia	o__UBA8349	f__	g__	s__	K02669	twitching motility protein PilT		Miscellaneous		Twitching
E22bin.0050	A4N5-Amb_18_NODE_237_length_43110_cov_7.832122_9	d__Bacteria	Sumerlaeota	c__Sumerlaeia	o__UBA8349	f__	g__	s__	K01524	exopolyphosphatase / guanosine-5'-triphosphate,3'-diphosphate pyrophosphatase	3.6.1.11	Miscellaneous		Phosphorous Scavenging
E22bin.0050	A4N5-Amb_18_NODE_237_length_43110_cov_7.832122_14	d__Bacteria	Sumerlaeota	c__Sumerlaeia	o__UBA8349	f__	g__	s__	K03701	excinuclease ABC subunit A		Stress		DNA repair
E22bin.0050	A4N5-Amb_18_NODE_237_length_43110_cov_7.832122_17	d__Bacteria	Sumerlaeota	c__Sumerlaeia	o__UBA8349	f__	g__	s__	K00283	glycine cleavage system P protein (glycine dehydrogenase) subunit 2	1.4.4.2	Carbon fixation		rGly
E22bin.0050	A4N5-Amb_18_NODE_237_length_43110_cov_7.832122_18	d__Bacteria	Sumerlaeota	c__Sumerlaeia	o__UBA8349	f__	g__	s__	K00282	glycine cleavage system P protein (glycine dehydrogenase) subunit 1	1.4.4.2	Carbon fixation		rGly
E22bin.0050	A4N5-Amb_18_NODE_237_length_43110_cov_7.832122_19	d__Bacteria	Sumerlaeota	c__Sumerlaeia	o__UBA8349	f__	g__	s__	K02437	glycine cleavage system H protein		Carbon fixation		rGly
E22bin.0050	A4N5-Amb_18_NODE_237_length_43110_cov_7.832122_27	d__Bacteria	Sumerlaeota	c__Sumerlaeia	o__UBA8349	f__	g__	s__	K02115	F-type H+/Na+-transporting ATPase subunit gamma		ETC Complexes		F-type ATPase
E22bin.0050	A4N5-Amb_18_NODE_237_length_43110_cov_7.832122_28	d__Bacteria	Sumerlaeota	c__Sumerlaeia	o__UBA8349	f__	g__	s__	K02111	F-type H+/Na+-transporting ATPase subunit alpha	7.1.2.2	ETC Complexes		F-type ATPase
E22bin.0050	A4N5-Amb_18_NODE_237_length_43110_cov_7.832122_29	d__Bacteria	Sumerlaeota	c__Sumerlaeia	o__UBA8349	f__	g__	s__	K02113	F-type H+/Na+-transporting ATPase subunit delta		ETC Complexes		F-type ATPase
E22bin.0050	A4N5-Amb_18_NODE_237_length_43110_cov_7.832122_30	d__Bacteria	Sumerlaeota	c__Sumerlaeia	o__UBA8349	f__	g__	s__	K02109	F-type H+/Na+-transporting ATPase subunit b		ETC Complexes		F-type ATPase
E22bin.0050	A4N5-Amb_18_NODE_237_length_43110_cov_7.832122_31	d__Bacteria	Sumerlaeota	c__Sumerlaeia	o__UBA8349	f__	g__	s__	K02110	F-type H+/Na+-transporting ATPase subunit c		ETC Complexes		F-type ATPase
E22bin.0050	A4N5-Amb_18_NODE_237_length_43110_cov_7.832122_32	d__Bacteria	Sumerlaeota	c__Sumerlaeia	o__UBA8349	f__	g__	s__	K02108	F-type H+/Na+-transporting ATPase subunit a		ETC Complexes		F-type ATPase
E22bin.0050	A4N5-Amb_18_NODE_2380_length_16261_cov_7.513328_5	d__Bacteria	Sumerlaeota	c__Sumerlaeia	o__UBA8349	f__	g__	s__	K03406	methyl-accepting chemotaxis protein		Miscellaneous		Chemotaxis
E22bin.0050	A4N5-Amb_18_NODE_2398_length_16209_cov_7.821345_2	d__Bacteria	Sumerlaeota	c__Sumerlaeia	o__UBA8349	f__	g__	s__	K07391	magnesium chelatase family protein		Miscellaneous		Chlorophyll synthesis
E22bin.0050	A4N5-Amb_18_NODE_2402_length_16198_cov_7.110326_2	d__Bacteria	Sumerlaeota	c__Sumerlaeia	o__UBA8349	f__	g__	s__	K25151	gliding motility-associated transport system permease protein		Miscellaneous		Gliding
E22bin.0050	A4N5-Amb_18_NODE_2402_length_16198_cov_7.110326_3	d__Bacteria	Sumerlaeota	c__Sumerlaeia	o__UBA8349	f__	g__	s__	K25153	gliding motility-associatede transport system auxiliary component		Miscellaneous		Gliding
E22bin.0050	A4N5-Amb_18_NODE_24228_length_3844_cov_6.765373_2	d__Bacteria	Sumerlaeota	c__Sumerlaeia	o__UBA8349	f__	g__	s__	K02013	iron complex transport system ATP-binding protein	7.2.2.-	Transporter		Metals
E22bin.0050	A4N5-Amb_18_NODE_2426_length_16096_cov_6.703323_3	d__Bacteria	Sumerlaeota	c__Sumerlaeia	o__UBA8349	f__	g__	s__	K04069	pyruvate formate lyase activating enzyme	1.97.1.4	Fermentation		formate
E22bin.0050	A4N5-Amb_18_NODE_2460_length_16008_cov_8.439102_2	d__Bacteria	Sumerlaeota	c__Sumerlaeia	o__UBA8349	f__	g__	s__	K18896	glycine/sarcosine N-methyltransferase	2.1.1.156	Betaine		Metabolism
E22bin.0050	A4N5-Amb_18_NODE_2460_length_16008_cov_8.439102_3	d__Bacteria	Sumerlaeota	c__Sumerlaeia	o__UBA8349	f__	g__	s__	K18897	sarcosine/dimethylglycine N-methyltransferase	2.1.1.157	Betaine		Metabolism
E22bin.0050	A4N5-Amb_18_NODE_2497_length_15894_cov_7.643601_3	d__Bacteria	Sumerlaeota	c__Sumerlaeia	o__UBA8349	f__	g__	s__	K00384	thioredoxin reductase (NADPH)	1.8.1.9	Stress		ROS
E22bin.0050	A4N5-Amb_18_NODE_2497_length_15894_cov_7.643601_16	d__Bacteria	Sumerlaeota	c__Sumerlaeia	o__UBA8349	f__	g__	s__	K25152	gliding motility-associated transport system ATP-binding protei		Miscellaneous		Gliding
E22bin.0050	A4N5-Amb_18_NODE_2523_length_15819_cov_9.027531_10	d__Bacteria	Sumerlaeota	c__Sumerlaeia	o__UBA8349	f__	g__	s__	K03320	ammonium transporter, Amt family		Transporter		Ammonium
E22bin.0050	A4N5-Amb_18_NODE_2604_length_15572_cov_7.978862_5	d__Bacteria	Sumerlaeota	c__Sumerlaeia	o__UBA8349	f__	g__	s__	K03320	ammonium transporter, Amt family		Transporter		Ammonium
E22bin.0050	A4N5-Amb_18_NODE_2604_length_15572_cov_7.978862_7	d__Bacteria	Sumerlaeota	c__Sumerlaeia	o__UBA8349	f__	g__	s__	K03407	two-component system, chemotaxis family, sensor kinase CheA	2.7.13.3	Miscellaneous		Chemotaxis
E22bin.0050	A4N5-Amb_18_NODE_2604_length_15572_cov_7.978862_8	d__Bacteria	Sumerlaeota	c__Sumerlaeia	o__UBA8349	f__	g__	s__	K03408	purine-binding chemotaxis protein CheW		Miscellaneous		Chemotaxis
E22bin.0050	A4N5-Amb_18_NODE_2604_length_15572_cov_7.978862_9	d__Bacteria	Sumerlaeota	c__Sumerlaeia	o__UBA8349	f__	g__	s__	K00575	chemotaxis protein methyltransferase CheR	2.1.1.80	Miscellaneous		Chemotaxis
E22bin.0050	A4N5-Amb_18_NODE_2604_length_15572_cov_7.978862_10	d__Bacteria	Sumerlaeota	c__Sumerlaeia	o__UBA8349	f__	g__	s__	K03412	two-component system, chemotaxis family, protein-glutamate methylesterase/glutaminase	3.1.1.61	Miscellaneous		Chemotaxis
E22bin.0050	A4N5-Amb_18_NODE_2620_length_15522_cov_7.858150_3	d__Bacteria	Sumerlaeota	c__Sumerlaeia	o__UBA8349	f__	g__	s__	K00347	Na+-transporting NADH:ubiquinone oxidoreductase subunit B	7.2.1.1	ETC Complexes		Quinone related
E22bin.0050	A4N5-Amb_18_NODE_2620_length_15522_cov_7.858150_4	d__Bacteria	Sumerlaeota	c__Sumerlaeia	o__UBA8349	f__	g__	s__	K00348	Na+-transporting NADH:ubiquinone oxidoreductase subunit C	7.2.1.1	ETC Complexes		Quinone related
E22bin.0050	A4N5-Amb_18_NODE_2620_length_15522_cov_7.858150_5	d__Bacteria	Sumerlaeota	c__Sumerlaeia	o__UBA8349	f__	g__	s__	K00349	Na+-transporting NADH:ubiquinone oxidoreductase subunit D	7.2.1.1	ETC Complexes		Quinone related
E22bin.0050	A4N5-Amb_18_NODE_2620_length_15522_cov_7.858150_6	d__Bacteria	Sumerlaeota	c__Sumerlaeia	o__UBA8349	f__	g__	s__	K00350	Na+-transporting NADH:ubiquinone oxidoreductase subunit E	7.2.1.1	ETC Complexes		Quinone related
E22bin.0050	A4N5-Amb_18_NODE_2620_length_15522_cov_7.858150_8	d__Bacteria	Sumerlaeota	c__Sumerlaeia	o__UBA8349	f__	g__	s__	K00351	Na+-transporting NADH:ubiquinone oxidoreductase subunit F	7.2.1.1	ETC Complexes		Quinone related
E22bin.0050	A4N5-Amb_18_NODE_2639_length_15456_cov_8.130576_4	d__Bacteria	Sumerlaeota	c__Sumerlaeia	o__UBA8349	f__	g__	s__	K02669	twitching motility protein PilT		Miscellaneous		Twitching
E22bin.0050	A4N5-Amb_18_NODE_2690_length_15323_cov_8.314580_10	d__Bacteria	Sumerlaeota	c__Sumerlaeia	o__UBA8349	f__	g__	s__	K04065	hyperosmotically inducible periplasmic protein		Stress		Osmoregulation
E22bin.0050	A4N5-Amb_18_NODE_2798_length_15045_cov_7.739159_9	d__Bacteria	Sumerlaeota	c__Sumerlaeia	o__UBA8349	f__	g__	s__	K03703	excinuclease ABC subunit C		Stress		DNA repair
E22bin.0050	A4N5-Amb_18_NODE_2798_length_15045_cov_7.739159_12	d__Bacteria	Sumerlaeota	c__Sumerlaeia	o__UBA8349	f__	g__	s__	K00459	nitronate monooxygenase		Nitrogen		N related
E22bin.0050	A4N5-Amb_18_NODE_2954_length_14620_cov_8.154411_9	d__Bacteria	Sumerlaeota	c__Sumerlaeia	o__UBA8349	f__	g__	s__	K00957	sulfate adenylyltransferase subunit 2	2.7.7.4	Sulfur	1	DSR / ASR
E22bin.0050	A4N5-Amb_18_NODE_32831_length_3122_cov_7.285295_2	d__Bacteria	Sumerlaeota	c__Sumerlaeia	o__UBA8349	f__	g__	s__	K03406	methyl-accepting chemotaxis protein		Miscellaneous		Chemotaxis
E22bin.0050	A4N5-Amb_18_NODE_3301_length_13858_cov_7.073462_7	d__Bacteria	Sumerlaeota	c__Sumerlaeia	o__UBA8349	f__	g__	s__	K03737	pyruvate-ferredoxin/flavodoxin oxidoreductase	1.2.7.1	Carbon fixation	1	rTCA !st
E22bin.0050	A4N5-Amb_18_NODE_3301_length_13858_cov_7.073462_7	d__Bacteria	Sumerlaeota	c__Sumerlaeia	o__UBA8349	f__	g__	s__	K03737	pyruvate-ferredoxin/flavodoxin oxidoreductase	1.2.7.1	Carbon fixation	1	irTCA
E22bin.0050	A4N5-Amb_18_NODE_3383_length_13683_cov_6.409671_7	d__Bacteria	Sumerlaeota	c__Sumerlaeia	o__UBA8349	f__	g__	s__	K01915	glutamine synthetase	6.3.1.2	Betaine		Related
E22bin.0050	A4N5-Amb_18_NODE_3383_length_13683_cov_6.409671_7	d__Bacteria	Sumerlaeota	c__Sumerlaeia	o__UBA8349	f__	g__	s__	K01915	glutamine synthetase		Nitrogen		N related
E22bin.0050	A4N5-Amb_18_NODE_35341_length_2973_cov_9.217958_1	d__Bacteria	Sumerlaeota	c__Sumerlaeia	o__UBA8349	f__	g__	s__	K03564	thioredoxin-dependent peroxiredoxin	1.11.1.24	Stress		ROS
E22bin.0050	A4N5-Amb_18_NODE_359_length_37023_cov_7.333072_4	d__Bacteria	Sumerlaeota	c__Sumerlaeia	o__UBA8349	f__	g__	s__	K00859	dephospho-CoA kinase	2.7.1.24	Cofactors		Coenzyme A biosynthesis, pantothenate
E22bin.0050	A4N5-Amb_18_NODE_359_length_37023_cov_7.333072_22	d__Bacteria	Sumerlaeota	c__Sumerlaeia	o__UBA8349	f__	g__	s__	K02410	flagellar motor switch protein FliG		Miscellaneous		Motility Flagellar
E22bin.0050	A4N5-Amb_18_NODE_3638_length_13140_cov_7.450745_7	d__Bacteria	Sumerlaeota	c__Sumerlaeia	o__UBA8349	f__	g__	s__	K25152	gliding motility-associated transport system ATP-binding protei		Miscellaneous		Gliding
E22bin.0050	A4N5-Amb_18_NODE_3638_length_13140_cov_7.450745_8	d__Bacteria	Sumerlaeota	c__Sumerlaeia	o__UBA8349	f__	g__	s__	K25151	gliding motility-associated transport system permease protein		Miscellaneous		Gliding
E22bin.0050	A4N5-Amb_18_NODE_3638_length_13140_cov_7.450745_10	d__Bacteria	Sumerlaeota	c__Sumerlaeia	o__UBA8349	f__	g__	s__	K25153	gliding motility-associatede transport system auxiliary component		Miscellaneous		Gliding
E22bin.0050	A4N5-Amb_18_NODE_3660_length_13083_cov_7.663878_2	d__Bacteria	Sumerlaeota	c__Sumerlaeia	o__UBA8349	f__	g__	s__	K19954	alcohol dehydrogenase	1.1.1.-	Fermentation		alcohol
E22bin.0050	A4N5-Amb_18_NODE_3660_length_13083_cov_7.663878_6	d__Bacteria	Sumerlaeota	c__Sumerlaeia	o__UBA8349	f__	g__	s__	K02000	glycine betaine/proline transport system ATP-binding protein	7.6.2.9	Transporter		Betaine / Glycine
E22bin.0050	A4N5-Amb_18_NODE_3660_length_13083_cov_7.663878_7	d__Bacteria	Sumerlaeota	c__Sumerlaeia	o__UBA8349	f__	g__	s__	K02001	glycine betaine/proline transport system permease protein		Transporter		Betaine / Glycine
E22bin.0050	A4N5-Amb_18_NODE_3660_length_13083_cov_7.663878_8	d__Bacteria	Sumerlaeota	c__Sumerlaeia	o__UBA8349	f__	g__	s__	K02002	glycine betaine/proline transport system substrate-binding protein		Transporter		Betaine / Glycine
E22bin.0050	A4N5-Amb_18_NODE_3739_length_12932_cov_7.631281_6	d__Bacteria	Sumerlaeota	c__Sumerlaeia	o__UBA8349	f__	g__	s__	K03550	holliday junction DNA helicase RuvA		Stress		DNA repair
E22bin.0050	A4N5-Amb_18_NODE_3739_length_12932_cov_7.631281_8	d__Bacteria	Sumerlaeota	c__Sumerlaeia	o__UBA8349	f__	g__	s__	K02112	F-type H+/Na+-transporting ATPase subunit beta	7.1.2.2	ETC Complexes		F-type ATPase
E22bin.0050	A4N5-Amb_18_NODE_3739_length_12932_cov_7.631281_9	d__Bacteria	Sumerlaeota	c__Sumerlaeia	o__UBA8349	f__	g__	s__	K02114	F-type H+/Na+-transporting ATPase subunit epsilon		ETC Complexes		F-type ATPase
E22bin.0050	A4N5-Amb_18_NODE_3847_length_12750_cov_7.596219_1	d__Bacteria	Sumerlaeota	c__Sumerlaeia	o__UBA8349	f__	g__	s__	K00925	acetate kinase	2.7.2.1	Methanogenesis	1	Acetoclastic
E22bin.0050	A4N5-Amb_18_NODE_3996_length_12495_cov_7.156833_10	d__Bacteria	Sumerlaeota	c__Sumerlaeia	o__UBA8349	f__	g__	s__	K03409	chemotaxis protein CheX		Miscellaneous		Chemotaxis
E22bin.0050	A4N5-Amb_18_NODE_4049_length_12384_cov_6.946468_8	d__Bacteria	Sumerlaeota	c__Sumerlaeia	o__UBA8349	f__	g__	s__	K03498	trk/ktr system potassium uptake protein		Transporter		Betaine / Glycine
E22bin.0050	A4N5-Amb_18_NODE_4050_length_12381_cov_7.703635_10	d__Bacteria	Sumerlaeota	c__Sumerlaeia	o__UBA8349	f__	g__	s__	K09825	Fur family transcriptional regulator, peroxide stress response regulator		Stress		ROS
E22bin.0050	A4N5-Amb_18_NODE_4050_length_12381_cov_7.703635_10	d__Bacteria	Sumerlaeota	c__Sumerlaeia	o__UBA8349	f__	g__	s__	K09825	Fur family transcriptional regulator, peroxide stress response regulator		Transporter		Metals
E22bin.0050	A4N5-Amb_18_NODE_407_length_35615_cov_7.974016_5	d__Bacteria	Sumerlaeota	c__Sumerlaeia	o__UBA8349	f__	g__	s__	K01647	citrate synthase	2.3.3.1	C metabolism		TCA-1st
E22bin.0050	A4N5-Amb_18_NODE_407_length_35615_cov_7.974016_5	d__Bacteria	Sumerlaeota	c__Sumerlaeia	o__UBA8349	f__	g__	s__	K01647	citrate synthase	2.3.3.1	Carbon fixation		Glyoxilate cycle
E22bin.0050	A4N5-Amb_18_NODE_407_length_35615_cov_7.974016_15	d__Bacteria	Sumerlaeota	c__Sumerlaeia	o__UBA8349	f__	g__	s__	K03574	8-oxo-dGTP diphosphatase	3.6.1.55	Stress		ROS
E22bin.0050	A4N5-Amb_18_NODE_411_length_35433_cov_7.451156_2	d__Bacteria	Sumerlaeota	c__Sumerlaeia	o__UBA8349	f__	g__	s__	K02168	choline/glycine/proline betaine transport protein		Transporter		Betaine / Glycine
E22bin.0050	A4N5-Amb_18_NODE_4178_length_12191_cov_7.904746_6	d__Bacteria	Sumerlaeota	c__Sumerlaeia	o__UBA8349	f__	g__	s__	K03525	type III pantothenate kinase	2.7.1.33	Cofactors		Coenzyme A biosynthesis, pantothenate
E22bin.0050	A4N5-Amb_18_NODE_4178_length_12191_cov_7.904746_7	d__Bacteria	Sumerlaeota	c__Sumerlaeia	o__UBA8349	f__	g__	s__	K02669	twitching motility protein PilT		Miscellaneous		Twitching
E22bin.0050	A4N5-Amb_18_NODE_425_length_34961_cov_9.298516_14	d__Bacteria	Sumerlaeota	c__Sumerlaeia	o__UBA8349	f__	g__	s__	K00016	L-lactate dehydrogenase	1.1.1.27	Fermentation		lactate
E22bin.0050	A4N5-Amb_18_NODE_4369_length_11893_cov_7.503548_9	d__Bacteria	Sumerlaeota	c__Sumerlaeia	o__UBA8349	f__	g__	s__	K00925	acetate kinase	2.7.2.1	Methanogenesis	1	Acetoclastic
E22bin.0050	A4N5-Amb_18_NODE_4517_length_11662_cov_9.653743_1	d__Bacteria	Sumerlaeota	c__Sumerlaeia	o__UBA8349	f__	g__	s__	K04084	thioredoxin:protein disulfide reductase	1.8.4.16	Stress		ROS
E22bin.0050	A4N5-Amb_18_NODE_4537_length_11625_cov_8.175022_5	d__Bacteria	Sumerlaeota	c__Sumerlaeia	o__UBA8349	f__	g__	s__	K03499	trk/ktr system potassium uptake protein		Transporter		Betaine / Glycine
E22bin.0050	A4N5-Amb_18_NODE_454_length_34075_cov_7.699148_3	d__Bacteria	Sumerlaeota	c__Sumerlaeia	o__UBA8349	f__	g__	s__	K03671	thioredoxin		Stress		ROS
E22bin.0050	A4N5-Amb_18_NODE_4559_length_11570_cov_7.614329_7	d__Bacteria	Sumerlaeota	c__Sumerlaeia	o__UBA8349	f__	g__	s__	K03321	sulfate permease, SulP family		Transporter		Sulfate-sulfur
E22bin.0050	A4N5-Amb_18_NODE_4559_length_11570_cov_7.614329_8	d__Bacteria	Sumerlaeota	c__Sumerlaeia	o__UBA8349	f__	g__	s__	K03321	sulfate permease, SulP family		Transporter		Sulfate-sulfur
E22bin.0050	A4N5-Amb_18_NODE_4703_length_11381_cov_7.174819_1	d__Bacteria	Sumerlaeota	c__Sumerlaeia	o__UBA8349	f__	g__	s__	K03406	methyl-accepting chemotaxis protein		Miscellaneous		Chemotaxis
E22bin.0050	A4N5-Amb_18_NODE_4703_length_11381_cov_7.174819_4	d__Bacteria	Sumerlaeota	c__Sumerlaeia	o__UBA8349	f__	g__	s__	K00176	2-oxoglutarate/2-oxoacid ferredoxin oxidoreductase subunit delta	1.2.7.3	C metabolism		TCA-2nd
E22bin.0050	A4N5-Amb_18_NODE_4703_length_11381_cov_7.174819_4	d__Bacteria	Sumerlaeota	c__Sumerlaeia	o__UBA8349	f__	g__	s__	K00176	2-oxoglutarate/2-oxoacid ferredoxin oxidoreductase subunit delta	1.2.7.3	Carbon fixation		rTCA !st
E22bin.0050	A4N5-Amb_18_NODE_4703_length_11381_cov_7.174819_4	d__Bacteria	Sumerlaeota	c__Sumerlaeia	o__UBA8349	f__	g__	s__	K00176	2-oxoglutarate/2-oxoacid ferredoxin oxidoreductase subunit delta	1.2.7.3	Carbon fixation		irTCA
E22bin.0050	A4N5-Amb_18_NODE_476_length_33526_cov_8.233366_12	d__Bacteria	Sumerlaeota	c__Sumerlaeia	o__UBA8349	f__	g__	s__	K14393	cation/acetate symporter		Transporter		acetate
E22bin.0050	A4N5-Amb_18_NODE_4803_length_11253_cov_7.999553_4	d__Bacteria	Sumerlaeota	c__Sumerlaeia	o__UBA8349	f__	g__	s__	K01962	acetyl-CoA carboxylase biotin carboxylase subunit alpha	6.4.1.2	Carbon fixation	1	3HP
E22bin.0050	A4N5-Amb_18_NODE_506_length_32653_cov_8.430088_2	d__Bacteria	Sumerlaeota	c__Sumerlaeia	o__UBA8349	f__	g__	s__	K02417	flagellar motor switch protein FliN		Miscellaneous		Motility Flagellar
E22bin.0050	A4N5-Amb_18_NODE_506_length_32653_cov_8.430088_3	d__Bacteria	Sumerlaeota	c__Sumerlaeia	o__UBA8349	f__	g__	s__	K02416	flagellar motor switch protein FliM		Miscellaneous		Motility Flagellar
E22bin.0050	A4N5-Amb_18_NODE_506_length_32653_cov_8.430088_14	d__Bacteria	Sumerlaeota	c__Sumerlaeia	o__UBA8349	f__	g__	s__	K00262	glutamate dehydrogenase (NADP+)		Nitrogen		N related
E22bin.0050	A4N5-Amb_18_NODE_506_length_32653_cov_8.430088_16	d__Bacteria	Sumerlaeota	c__Sumerlaeia	o__UBA8349	f__	g__	s__	K00265	glutamate synthase (NADPH) large chain		Nitrogen		N related
E22bin.0050	A4N5-Amb_18_NODE_506_length_32653_cov_8.430088_17	d__Bacteria	Sumerlaeota	c__Sumerlaeia	o__UBA8349	f__	g__	s__	K00266	glutamate synthase (NADPH) small chain		Nitrogen		N related
E22bin.0050	A4N5-Amb_18_NODE_5242_length_10701_cov_9.145219_7	d__Bacteria	Sumerlaeota	c__Sumerlaeia	o__UBA8349	f__	g__	s__	K00927	phosphoglycerate kinase	2.7.2.3	Carbon fixation		CBB
E22bin.0050	A4N5-Amb_18_NODE_5666_length_10233_cov_8.248182_1	d__Bacteria	Sumerlaeota	c__Sumerlaeia	o__UBA8349	f__	g__	s__	K02121	V/A-type H+/Na+-transporting ATPase subunit E		ETC Complexes		V/A-type ATPase
E22bin.0050	A4N5-Amb_18_NODE_5666_length_10233_cov_8.248182_6	d__Bacteria	Sumerlaeota	c__Sumerlaeia	o__UBA8349	f__	g__	s__	K02123	V/A-type H+/Na+-transporting ATPase subunit I		ETC Complexes		V/A-type ATPase
E22bin.0050	A4N5-Amb_18_NODE_5666_length_10233_cov_8.248182_7	d__Bacteria	Sumerlaeota	c__Sumerlaeia	o__UBA8349	f__	g__	s__	K02124	V/A-type H+/Na+-transporting ATPase subunit K		ETC Complexes		V/A-type ATPase
E22bin.0050	A4N5-Amb_18_NODE_604_length_30264_cov_7.566321_14	d__Bacteria	Sumerlaeota	c__Sumerlaeia	o__UBA8349	f__	g__	s__	K02588	nitrogenase iron protein NifH		Nitrogen	1	N fixation
E22bin.0050	A4N5-Amb_18_NODE_604_length_30264_cov_7.566321_17	d__Bacteria	Sumerlaeota	c__Sumerlaeia	o__UBA8349	f__	g__	s__	K02586	nitrogenase molybdenum-iron protein alpha chain	1.18.6.1	Nitrogen	1	N fixation
E22bin.0050	A4N5-Amb_18_NODE_604_length_30264_cov_7.566321_18	d__Bacteria	Sumerlaeota	c__Sumerlaeia	o__UBA8349	f__	g__	s__	K02591	nitrogenase molybdenum-iron protein beta chain	1.18.6.1	Nitrogen	1	N fixation
E22bin.0050	A4N5-Amb_18_NODE_633_length_29819_cov_7.733268_4	d__Bacteria	Sumerlaeota	c__Sumerlaeia	o__UBA8349	f__	g__	s__	K00426	cytochrome bd ubiquinol oxidase subunit II	7.1.1.7	ETC Complexes		cytochrome bd ubiquinol (aerobic)
E22bin.0050	A4N5-Amb_18_NODE_633_length_29819_cov_7.733268_5	d__Bacteria	Sumerlaeota	c__Sumerlaeia	o__UBA8349	f__	g__	s__	K00425	cytochrome bd ubiquinol oxidase subunit I	7.1.1.7	ETC Complexes		cytochrome bd ubiquinol (aerobic)
E22bin.0050	A4N5-Amb_18_NODE_633_length_29819_cov_7.733268_24	d__Bacteria	Sumerlaeota	c__Sumerlaeia	o__UBA8349	f__	g__	s__	K00133	aspartate-semialdehyde dehydrogenase	1.2.1.11	Betaine		Related
E22bin.0050	A4N5-Amb_18_NODE_638_length_29776_cov_7.589751_8	d__Bacteria	Sumerlaeota	c__Sumerlaeia	o__UBA8349	f__	g__	s__	K04070	putative pyruvate formate lyase activating enzyme	1.97.1.4	Fermentation		formate
E22bin.0050	A4N5-Amb_18_NODE_638_length_29776_cov_7.589751_19	d__Bacteria	Sumerlaeota	c__Sumerlaeia	o__UBA8349	f__	g__	s__	K13038	phosphopantothenoylcysteine decarboxylase / phosphopantothenate---cysteine ligase	4.1.1.36	Cofactors		Coenzyme A biosynthesis, archaea
E22bin.0050	A4N5-Amb_18_NODE_638_length_29776_cov_7.589751_19	d__Bacteria	Sumerlaeota	c__Sumerlaeia	o__UBA8349	f__	g__	s__	K13038	phosphopantothenoylcysteine decarboxylase / phosphopantothenate---cysteine ligase	4.1.1.36	Cofactors		Coenzyme A biosynthesis, pantothenate
E22bin.0050	A4N5-Amb_18_NODE_6442_length_9437_cov_7.714027_3	d__Bacteria	Sumerlaeota	c__Sumerlaeia	o__UBA8349	f__	g__	s__	K13283	ferrous-iron efflux pump		Transporter		Metals
E22bin.0050	A4N5-Amb_18_NODE_6739_length_9201_cov_10.067680_3	d__Bacteria	Sumerlaeota	c__Sumerlaeia	o__UBA8349	f__	g__	s__	K03553	recombination protein RecA		Stress		Detox
E22bin.0050	A4N5-Amb_18_NODE_6739_length_9201_cov_10.067680_6	d__Bacteria	Sumerlaeota	c__Sumerlaeia	o__UBA8349	f__	g__	s__	K07305	peptide-methionine (S)-S-oxide reductase	1.8.4.12	Stress		ROS
E22bin.0050	A4N5-Amb_18_NODE_693_length_28840_cov_8.326281_7	d__Bacteria	Sumerlaeota	c__Sumerlaeia	o__UBA8349	f__	g__	s__	K01991	polysaccharide biosynthesis/export protein		Miscellaneous		Exopolysaccharide biosynthesis
E22bin.0050	A4N5-Amb_18_NODE_6952_length_9032_cov_9.156288_3	d__Bacteria	Sumerlaeota	c__Sumerlaeia	o__UBA8349	f__	g__	s__	K01077	alkaline phosphatase	3.1.3.1	Miscellaneous		Phosphorous Scavenging
E22bin.0050	A4N5-Amb_18_NODE_7316_length_8720_cov_7.398038_1	d__Bacteria	Sumerlaeota	c__Sumerlaeia	o__UBA8349	f__	g__	s__	K02669	twitching motility protein PilT		Miscellaneous		Twitching
E22bin.0050	A4N5-Amb_18_NODE_7316_length_8720_cov_7.398038_2	d__Bacteria	Sumerlaeota	c__Sumerlaeia	o__UBA8349	f__	g__	s__	K02669	twitching motility protein PilT		Miscellaneous		Twitching
E22bin.0050	A4N5-Amb_18_NODE_7666_length_8459_cov_7.666111_1	d__Bacteria	Sumerlaeota	c__Sumerlaeia	o__UBA8349	f__	g__	s__	K03671	thioredoxin		Stress		ROS
E22bin.0050	A4N5-Amb_18_NODE_7666_length_8459_cov_7.666111_8	d__Bacteria	Sumerlaeota	c__Sumerlaeia	o__UBA8349	f__	g__	s__	K00024	malate dehydrogenase	1.1.1.37	Carbon fixation		DCHB
E22bin.0050	A4N5-Amb_18_NODE_7666_length_8459_cov_7.666111_8	d__Bacteria	Sumerlaeota	c__Sumerlaeia	o__UBA8349	f__	g__	s__	K00024	malate dehydrogenase	1.1.1.37	C metabolism		TCA-2nd
E22bin.0050	A4N5-Amb_18_NODE_7666_length_8459_cov_7.666111_8	d__Bacteria	Sumerlaeota	c__Sumerlaeia	o__UBA8349	f__	g__	s__	K00024	malate dehydrogenase	1.1.1.37	Carbon fixation		rTCA !st
E22bin.0050	A4N5-Amb_18_NODE_7666_length_8459_cov_7.666111_8	d__Bacteria	Sumerlaeota	c__Sumerlaeia	o__UBA8349	f__	g__	s__	K00024	malate dehydrogenase	1.1.1.37	Carbon fixation		irTCA
E22bin.0050	A4N5-Amb_18_NODE_7666_length_8459_cov_7.666111_8	d__Bacteria	Sumerlaeota	c__Sumerlaeia	o__UBA8349	f__	g__	s__	K00024	malate dehydrogenase	1.1.1.37	Carbon fixation		Glyoxilate cycle
E22bin.0050	A4N5-Amb_18_NODE_7967_length_8262_cov_7.836968_4	d__Bacteria	Sumerlaeota	c__Sumerlaeia	o__UBA8349	f__	g__	s__	K04759	ferrous iron transport protein B		Transporter		Metals
E22bin.0050	A4N5-Amb_18_NODE_7967_length_8262_cov_7.836968_5	d__Bacteria	Sumerlaeota	c__Sumerlaeia	o__UBA8349	f__	g__	s__	K04758	ferrous iron transport protein A		Transporter		Metals
E22bin.0050	A4N5-Amb_18_NODE_8269_length_8056_cov_6.363830_7	d__Bacteria	Sumerlaeota	c__Sumerlaeia	o__UBA8349	f__	g__	s__	K06213	magnesium transporter		Transporter		Metals
E22bin.0050	A4N5-Amb_18_NODE_8592_length_7871_cov_8.003582_5	d__Bacteria	Sumerlaeota	c__Sumerlaeia	o__UBA8349	f__	g__	s__	K01738	cysteine synthase	2.5.1.47	Sulfur		cysteine biosynthesis
E22bin.0050	A4N5-Amb_18_NODE_8592_length_7871_cov_8.003582_6	d__Bacteria	Sumerlaeota	c__Sumerlaeia	o__UBA8349	f__	g__	s__	K01740	O-acetylhomoserine (thiol)-lyase		Sulfur		S redox
E22bin.0050	A4N5-Amb_18_NODE_8850_length_7714_cov_8.237890_7	d__Bacteria	Sumerlaeota	c__Sumerlaeia	o__UBA8349	f__	g__	s__	K04069	pyruvate formate lyase activating enzyme	1.97.1.4	Fermentation		formate
E22bin.0050	A4N5-Amb_18_NODE_8875_length_7700_cov_7.413473_1	d__Bacteria	Sumerlaeota	c__Sumerlaeia	o__UBA8349	f__	g__	s__	K00518	nickel superoxide dismutase	1.15.1.1	Stress		ROS
E22bin.0050	A4N5-Amb_18_NODE_8989_length_7630_cov_9.962376_1	d__Bacteria	Sumerlaeota	c__Sumerlaeia	o__UBA8349	f__	g__	s__	K02557	chemotaxis protein MotB		Miscellaneous		Motility Flagellar
E22bin.0050	A4N5-Amb_18_NODE_919_length_25574_cov_7.574631_12	d__Bacteria	Sumerlaeota	c__Sumerlaeia	o__UBA8349	f__	g__	s__	K00436	NAD-reducing hydrogenase large subunit	1.12.1.2	Electron transfer		hydrogenase
E22bin.0050	A4N5-Amb_18_NODE_919_length_25574_cov_7.574631_13	d__Bacteria	Sumerlaeota	c__Sumerlaeia	o__UBA8349	f__	g__	s__	K18007	NAD-reducing hydrogenase small subunit	1.12.1.2	Electron transfer		hydrogenase
E22bin.0050	A4N5-Amb_18_NODE_919_length_25574_cov_7.574631_16	d__Bacteria	Sumerlaeota	c__Sumerlaeia	o__UBA8349	f__	g__	s__	K04652	hydrogenase nickel incorporation protein HypB		Stress		Detox
E22bin.0050	A4N5-Amb_18_NODE_919_length_25574_cov_7.574631_17	d__Bacteria	Sumerlaeota	c__Sumerlaeia	o__UBA8349	f__	g__	s__	K04651	hydrogenase nickel incorporation protein HypA/HybF		Stress		Detox
E22bin.0050	A4N5-Amb_18_NODE_919_length_25574_cov_7.574631_18	d__Bacteria	Sumerlaeota	c__Sumerlaeia	o__UBA8349	f__	g__	s__	K04655	hydrogenase expression/formation protein HypE		Stress		Detox
E22bin.0050	A4N5-Amb_18_NODE_919_length_25574_cov_7.574631_19	d__Bacteria	Sumerlaeota	c__Sumerlaeia	o__UBA8349	f__	g__	s__	K04654	hydrogenase expression/formation protein HypD		Stress		Detox
E22bin.0050	A4N5-Amb_18_NODE_919_length_25574_cov_7.574631_20	d__Bacteria	Sumerlaeota	c__Sumerlaeia	o__UBA8349	f__	g__	s__	K04653	hydrogenase expression/formation protein HypC		Stress		Detox
E22bin.0050	A4N5-Amb_18_NODE_919_length_25574_cov_7.574631_21	d__Bacteria	Sumerlaeota	c__Sumerlaeia	o__UBA8349	f__	g__	s__	K04656	hydrogenase maturation protein HypF		Stress		Detox
E22bin.0050	A4N5-Amb_18_NODE_9641_length_7271_cov_7.023975_4	d__Bacteria	Sumerlaeota	c__Sumerlaeia	o__UBA8349	f__	g__	s__	K03411	chemotaxis protein CheD	3.5.1.44	Miscellaneous		Chemotaxis
E22bin.0050	A4N5-Amb_18_NODE_9641_length_7271_cov_7.023975_5	d__Bacteria	Sumerlaeota	c__Sumerlaeia	o__UBA8349	f__	g__	s__	K03409	chemotaxis protein CheX		Miscellaneous		Chemotaxis
E22bin.0066	A4N5-Amb_21_NODE_1034_length_24091_cov_95.084789_3	d__Bacteria	Cyanobacteria	c__Cyanobacteriia	o__Cyanobacteriales	Coleofasciculaceae	Coleofasciculus	s__	K05845	osmoprotectant transport system substrate-binding protein		Stress		Osmoregulation
E22bin.0066	A4N5-Amb_21_NODE_1039_length_24075_cov_94.531682_2	d__Bacteria	Cyanobacteria	c__Cyanobacteriia	o__Cyanobacteriales	Coleofasciculaceae	Coleofasciculus	s__	K03321	sulfate permease, SulP family		Transporter		Sulfate-sulfur
E22bin.0066	A4N5-Amb_21_NODE_1040_length_24059_cov_93.771871_18	d__Bacteria	Cyanobacteria	c__Cyanobacteriia	o__Cyanobacteriales	Coleofasciculaceae	Coleofasciculus	s__	K03676	glutaredoxin 3		Stress		ROS
E22bin.0066	A4N5-Amb_21_NODE_1048_length_23990_cov_95.186171_6	d__Bacteria	Cyanobacteria	c__Cyanobacteriia	o__Cyanobacteriales	Coleofasciculaceae	Coleofasciculus	s__	K03320	ammonium transporter, Amt family		Transporter		Ammonium
E22bin.0066	A4N5-Amb_21_NODE_1048_length_23990_cov_95.186171_17	d__Bacteria	Cyanobacteria	c__Cyanobacteriia	o__Cyanobacteriales	Coleofasciculaceae	Coleofasciculus	s__	K02230	Cytochrome o ubiquinol oxidase		ETC Complexes		Cytochrome o ubiquinol oxidase
E22bin.0066	A4N5-Amb_21_NODE_10588_length_6836_cov_90.944698_4	d__Bacteria	Cyanobacteria	c__Cyanobacteriia	o__Cyanobacteriales	Coleofasciculaceae	Coleofasciculus	s__	K04065	hyperosmotically inducible periplasmic protein		Stress		Osmoregulation
E22bin.0066	A4N5-Amb_21_NODE_10667_length_6798_cov_96.839092_9	d__Bacteria	Cyanobacteria	c__Cyanobacteriia	o__Cyanobacteriales	Coleofasciculaceae	Coleofasciculus	s__	K00575	chemotaxis protein methyltransferase CheR	2.1.1.80	Miscellaneous		Chemotaxis
E22bin.0066	A4N5-Amb_21_NODE_1066_length_23830_cov_91.126562_2	d__Bacteria	Cyanobacteria	c__Cyanobacteriia	o__Cyanobacteriales	Coleofasciculaceae	Coleofasciculus	s__	K02437	glycine cleavage system H protein		Carbon fixation		rGly
E22bin.0066	A4N5-Amb_21_NODE_1066_length_23830_cov_91.126562_17	d__Bacteria	Cyanobacteria	c__Cyanobacteriia	o__Cyanobacteriales	Coleofasciculaceae	Coleofasciculus	s__	K05847	osmoprotectant transport system ATP-binding protein	7.6.2.9	Stress		Osmoregulation
E22bin.0066	A4N5-Amb_21_NODE_11066_length_6636_cov_94.141620_3	d__Bacteria	Cyanobacteria	c__Cyanobacteriia	o__Cyanobacteriales	Coleofasciculaceae	Coleofasciculus	s__	K03671	thioredoxin		Stress		ROS
E22bin.0066	A4N5-Amb_21_NODE_1109_length_23372_cov_102.228889_10	d__Bacteria	Cyanobacteria	c__Cyanobacteriia	o__Cyanobacteriales	Coleofasciculaceae	Coleofasciculus	s__	K01738	cysteine synthase	2.5.1.47	Sulfur		cysteine biosynthesis
E22bin.0066	A4N5-Amb_21_NODE_1109_length_23372_cov_102.228889_11	d__Bacteria	Cyanobacteria	c__Cyanobacteriia	o__Cyanobacteriales	Coleofasciculaceae	Coleofasciculus	s__	K24158	thioredoxin-dependent peroxiredoxin	1.11.1.24	Stress		ROS
E22bin.0066	A4N5-Amb_21_NODE_11234_length_6571_cov_92.602363_2	d__Bacteria	Cyanobacteria	c__Cyanobacteriia	o__Cyanobacteriales	Coleofasciculaceae	Coleofasciculus	s__	K01991	polysaccharide biosynthesis/export protein		Miscellaneous		Exopolysaccharide biosynthesis
E22bin.0066	A4N5-Amb_21_NODE_11242_length_6567_cov_98.045455_3	d__Bacteria	Cyanobacteria	c__Cyanobacteriia	o__Cyanobacteriales	Coleofasciculaceae	Coleofasciculus	s__	K00297	methylenetetrahydrofolate reductase (NADH)	1.5.1.54	Carbon fixation	1	WLP
E22bin.0066	A4N5-Amb_21_NODE_11320_length_6535_cov_95.303858_4	d__Bacteria	Cyanobacteria	c__Cyanobacteriia	o__Cyanobacteriales	Coleofasciculaceae	Coleofasciculus	s__	K02040	phosphate transport system substrate-binding protein		Transporter		Phosphorous
E22bin.0066	A4N5-Amb_21_NODE_11351_length_6525_cov_105.470788_2	d__Bacteria	Cyanobacteria	c__Cyanobacteriia	o__Cyanobacteriales	Coleofasciculaceae	Coleofasciculus	s__	K03711	Fur family transcriptional regulator, ferric uptake regulator		Transporter		Metals
E22bin.0066	A4N5-Amb_21_NODE_1184_length_22649_cov_94.093565_5	d__Bacteria	Cyanobacteria	c__Cyanobacteriia	o__Cyanobacteriales	Coleofasciculaceae	Coleofasciculus	s__	K15553	sulfonate transport system substrate-binding protein		Transporter		Sulfate-sulfur
E22bin.0066	A4N5-Amb_21_NODE_1192_length_22584_cov_86.614319_3	d__Bacteria	Cyanobacteria	c__Cyanobacteriia	o__Cyanobacteriales	Coleofasciculaceae	Coleofasciculus	s__	K01624	fructose-biphosphate aldolase, class II	4.2.1.13	Carbon fixation		CBB
E22bin.0066	A4N5-Amb_21_NODE_11974_length_6279_cov_96.977506_1	d__Bacteria	Cyanobacteria	c__Cyanobacteriia	o__Cyanobacteriales	Coleofasciculaceae	Coleofasciculus	s__	K04653	hydrogenase expression/formation protein HypC		Stress		Detox
E22bin.0066	A4N5-Amb_21_NODE_11974_length_6279_cov_96.977506_2	d__Bacteria	Cyanobacteria	c__Cyanobacteriia	o__Cyanobacteriales	Coleofasciculaceae	Coleofasciculus	s__	K04654	hydrogenase expression/formation protein HypD		Stress		Detox
E22bin.0066	A4N5-Amb_21_NODE_11974_length_6279_cov_96.977506_4	d__Bacteria	Cyanobacteria	c__Cyanobacteriia	o__Cyanobacteriales	Coleofasciculaceae	Coleofasciculus	s__	K04655	hydrogenase expression/formation protein HypE		Stress		Detox
E22bin.0066	A4N5-Amb_21_NODE_11974_length_6279_cov_96.977506_7	d__Bacteria	Cyanobacteria	c__Cyanobacteriia	o__Cyanobacteriales	Coleofasciculaceae	Coleofasciculus	s__	K01623	fructose-biphosphate aldolase, class I	4.2.1.13	Carbon fixation		CBB
E22bin.0066	A4N5-Amb_21_NODE_1213_length_22427_cov_93.117558_2	d__Bacteria	Cyanobacteria	c__Cyanobacteriia	o__Cyanobacteriales	Coleofasciculaceae	Coleofasciculus	s__	K16566	exopolysaccharide production protein ExoY		Miscellaneous		Exopolysaccharide biosynthesis
E22bin.0066	A4N5-Amb_21_NODE_1213_length_22427_cov_93.117558_19	d__Bacteria	Cyanobacteria	c__Cyanobacteriia	o__Cyanobacteriales	Coleofasciculaceae	Coleofasciculus	s__	K25110	iron-siderophore transport system permease protein		Transporter		Metals
E22bin.0066	A4N5-Amb_21_NODE_1213_length_22427_cov_93.117558_20	d__Bacteria	Cyanobacteria	c__Cyanobacteriia	o__Cyanobacteriales	Coleofasciculaceae	Coleofasciculus	s__	K25111	iron-siderophore transport system permease protein		Transporter		Metals
E22bin.0066	A4N5-Amb_21_NODE_12210_length_6191_cov_94.957301_2	d__Bacteria	Cyanobacteria	c__Cyanobacteriia	o__Cyanobacteriales	Coleofasciculaceae	Coleofasciculus	s__	K03671	thioredoxin		Stress		ROS
E22bin.0066	A4N5-Amb_21_NODE_1243_length_22135_cov_93.317074_4	d__Bacteria	Cyanobacteria	c__Cyanobacteriia	o__Cyanobacteriales	Coleofasciculaceae	Coleofasciculus	s__	K07390	monothiol glutaredoxin		Stress		ROS
E22bin.0066	A4N5-Amb_21_NODE_1243_length_22135_cov_93.317074_23	d__Bacteria	Cyanobacteria	c__Cyanobacteriia	o__Cyanobacteriales	Coleofasciculaceae	Coleofasciculus	s__	K02692	photosystem I subunit II		Carbon fixation		Photosystem I
E22bin.0066	A4N5-Amb_21_NODE_1270_length_21902_cov_97.190552_14	d__Bacteria	Cyanobacteria	c__Cyanobacteriia	o__Cyanobacteriales	Coleofasciculaceae	Coleofasciculus	s__	K03404	magnesium chelatase subunit D	6.6.1.1	Miscellaneous		Chlorophyll synthesis
E22bin.0066	A4N5-Amb_21_NODE_13187_length_5861_cov_90.751808_4	d__Bacteria	Cyanobacteria	c__Cyanobacteriia	o__Cyanobacteriales	Coleofasciculaceae	Coleofasciculus	s__	K03316	Na+:H+ antiporter		Stress		Osmoregulation
E22bin.0066	A4N5-Amb_21_NODE_1361_length_21098_cov_135.386542_15	d__Bacteria	Cyanobacteria	c__Cyanobacteriia	o__Cyanobacteriales	Coleofasciculaceae	Coleofasciculus	s__	K00382	dihydrolipoyl dehydrogenase	1.8.1.4	C metabolism		TCA-2nd
E22bin.0066	A4N5-Amb_21_NODE_1364_length_21089_cov_93.523010_4	d__Bacteria	Cyanobacteria	c__Cyanobacteriia	o__Cyanobacteriales	Coleofasciculaceae	Coleofasciculus	s__	K00931	glutamate 5-kinase	2.7.2.11	Betaine		Related
E22bin.0066	A4N5-Amb_21_NODE_136_length_54583_cov_89.024373_7	d__Bacteria	Cyanobacteria	c__Cyanobacteriia	o__Cyanobacteriales	Coleofasciculaceae	Coleofasciculus	s__	K01991	polysaccharide biosynthesis/export protein		Miscellaneous		Exopolysaccharide biosynthesis
E22bin.0066	A4N5-Amb_21_NODE_136_length_54583_cov_89.024373_8	d__Bacteria	Cyanobacteria	c__Cyanobacteriia	o__Cyanobacteriales	Coleofasciculaceae	Coleofasciculus	s__	K16567	exopolysaccharide production protein ExoQ		Miscellaneous		Exopolysaccharide biosynthesis
E22bin.0066	A4N5-Amb_21_NODE_1461_length_20441_cov_94.555087_2	d__Bacteria	Cyanobacteria	c__Cyanobacteriia	o__Cyanobacteriales	Coleofasciculaceae	Coleofasciculus	s__	K01524	exopolyphosphatase / guanosine-5'-triphosphate,3'-diphosphate pyrophosphatase	3.6.1.11	Miscellaneous		Phosphorous Scavenging
E22bin.0066	A4N5-Amb_21_NODE_1461_length_20441_cov_94.555087_3	d__Bacteria	Cyanobacteria	c__Cyanobacteriia	o__Cyanobacteriales	Coleofasciculaceae	Coleofasciculus	s__	K07304	peptide-methionine (S)-S-oxide reductase	1.8.4.11	Stress		ROS
E22bin.0066	A4N5-Amb_21_NODE_1461_length_20441_cov_94.555087_8	d__Bacteria	Cyanobacteria	c__Cyanobacteriia	o__Cyanobacteriales	Coleofasciculaceae	Coleofasciculus	s__	K03406	methyl-accepting chemotaxis protein		Miscellaneous		Chemotaxis
E22bin.0066	A4N5-Amb_21_NODE_1461_length_20441_cov_94.555087_9	d__Bacteria	Cyanobacteria	c__Cyanobacteriia	o__Cyanobacteriales	Coleofasciculaceae	Coleofasciculus	s__	K03407	two-component system, chemotaxis family, sensor kinase CheA	2.7.13.3	Miscellaneous		Chemotaxis
E22bin.0066	A4N5-Amb_21_NODE_1461_length_20441_cov_94.555087_10	d__Bacteria	Cyanobacteria	c__Cyanobacteriia	o__Cyanobacteriales	Coleofasciculaceae	Coleofasciculus	s__	K03412	two-component system, chemotaxis family, protein-glutamate methylesterase/glutaminase	3.1.1.61	Miscellaneous		Chemotaxis
E22bin.0066	A4N5-Amb_21_NODE_1461_length_20441_cov_94.555087_11	d__Bacteria	Cyanobacteria	c__Cyanobacteriia	o__Cyanobacteriales	Coleofasciculaceae	Coleofasciculus	s__	K00575	chemotaxis protein methyltransferase CheR	2.1.1.80	Miscellaneous		Chemotaxis
E22bin.0066	A4N5-Amb_21_NODE_1461_length_20441_cov_94.555087_12	d__Bacteria	Cyanobacteria	c__Cyanobacteriia	o__Cyanobacteriales	Coleofasciculaceae	Coleofasciculus	s__	K03408	purine-binding chemotaxis protein CheW		Miscellaneous		Chemotaxis
E22bin.0066	A4N5-Amb_21_NODE_14861_length_5398_cov_95.785514_2	d__Bacteria	Cyanobacteria	c__Cyanobacteriia	o__Cyanobacteriales	Coleofasciculaceae	Coleofasciculus	s__	K01602	ribulose-biphosphate carboxylase small chain (rubisco)	4.1.1.39	Carbon fixation	1	CBB
E22bin.0066	A4N5-Amb_21_NODE_14861_length_5398_cov_95.785514_4	d__Bacteria	Cyanobacteria	c__Cyanobacteriia	o__Cyanobacteriales	Coleofasciculaceae	Coleofasciculus	s__	K01601	ribulose-biphosphate carboxylase large chain (rubisco)	4.1.1.39	Carbon fixation	1	CBB
E22bin.0066	A4N5-Amb_21_NODE_148_length_51676_cov_97.279847_8	d__Bacteria	Cyanobacteria	c__Cyanobacteriia	o__Cyanobacteriales	Coleofasciculaceae	Coleofasciculus	s__	K02040	phosphate transport system substrate-binding protein		Transporter		Phosphorous
E22bin.0066	A4N5-Amb_21_NODE_1499_length_20197_cov_95.923344_14	d__Bacteria	Cyanobacteria	c__Cyanobacteriia	o__Cyanobacteriales	Coleofasciculaceae	Coleofasciculus	s__	K01961	acetyl-CoA carboxylase biotin carboxylase subunit	6.4.1.2	Carbon fixation	1	3HP
E22bin.0066	A4N5-Amb_21_NODE_15148_length_5330_cov_92.142180_2	d__Bacteria	Cyanobacteria	c__Cyanobacteriia	o__Cyanobacteriales	Coleofasciculaceae	Coleofasciculus	s__	K23976	L-aspartate semialdehyde sulfurtransferase ferredoxin		ETC Complexes		Quinone related
E22bin.0066	A4N5-Amb_21_NODE_15276_length_5293_cov_101.748568_4	d__Bacteria	Cyanobacteria	c__Cyanobacteriia	o__Cyanobacteriales	Coleofasciculaceae	Coleofasciculus	s__	K03703	excinuclease ABC subunit C		Stress		DNA repair
E22bin.0066	A4N5-Amb_21_NODE_15518_length_5233_cov_91.291039_1	d__Bacteria	Cyanobacteria	c__Cyanobacteriia	o__Cyanobacteriales	Coleofasciculaceae	Coleofasciculus	s__	K04759	ferrous iron transport protein B		Transporter		Metals
E22bin.0066	A4N5-Amb_21_NODE_15518_length_5233_cov_91.291039_2	d__Bacteria	Cyanobacteria	c__Cyanobacteriia	o__Cyanobacteriales	Coleofasciculaceae	Coleofasciculus	s__	K04758	ferrous iron transport protein A		Transporter		Metals
E22bin.0066	A4N5-Amb_21_NODE_15518_length_5233_cov_91.291039_4	d__Bacteria	Cyanobacteria	c__Cyanobacteriia	o__Cyanobacteriales	Coleofasciculaceae	Coleofasciculus	s__	K02705	photosystem II CP43 chlorophyll apoprotein		Carbon fixation		Photosystem II
E22bin.0066	A4N5-Amb_21_NODE_15759_length_5177_cov_93.378368_1	d__Bacteria	Cyanobacteria	c__Cyanobacteriia	o__Cyanobacteriales	Coleofasciculaceae	Coleofasciculus	s__	K02660	twitching motility protein PilJ		Miscellaneous		Twitching
E22bin.0066	A4N5-Amb_21_NODE_1587_length_19609_cov_94.161450_5	d__Bacteria	Cyanobacteria	c__Cyanobacteriia	o__Cyanobacteriales	Coleofasciculaceae	Coleofasciculus	s__	K00615	transketolase	2.2.1.1	Carbon fixation		CBB
E22bin.0066	A4N5-Amb_21_NODE_158_length_50373_cov_93.909356_7	d__Bacteria	Cyanobacteria	c__Cyanobacteriia	o__Cyanobacteriales	Coleofasciculaceae	Coleofasciculus	s__	K01895	acetyl-CoA synthetase	6.2.1.1	Methanogenesis	1	Acetoclastic
E22bin.0066	A4N5-Amb_21_NODE_158_length_50373_cov_93.909356_10	d__Bacteria	Cyanobacteria	c__Cyanobacteriia	o__Cyanobacteriales	Coleofasciculaceae	Coleofasciculus	s__	K02040	phosphate transport system substrate-binding protein		Transporter		Phosphorous
E22bin.0066	A4N5-Amb_21_NODE_16116_length_5101_cov_95.185890_6	d__Bacteria	Cyanobacteria	c__Cyanobacteriia	o__Cyanobacteriales	Coleofasciculaceae	Coleofasciculus	s__	K03564	thioredoxin-dependent peroxiredoxin	1.11.1.24	Stress		ROS
E22bin.0066	A4N5-Amb_21_NODE_16229_length_5076_cov_87.195977_3	d__Bacteria	Cyanobacteria	c__Cyanobacteriia	o__Cyanobacteriales	Coleofasciculaceae	Coleofasciculus	s__	K00281	glycine cleavage system P protein (glycine dehydrogenase)	1.4.4.2	Carbon fixation		rGly
E22bin.0066	A4N5-Amb_21_NODE_16436_length_5028_cov_83.256183_3	d__Bacteria	Cyanobacteria	c__Cyanobacteriia	o__Cyanobacteriales	Coleofasciculaceae	Coleofasciculus	s__	K02014	iron complex outermembrane recepter protein		Transporter		Metals
E22bin.0066	A4N5-Amb_21_NODE_16697_length_4971_cov_92.710334_4	d__Bacteria	Cyanobacteria	c__Cyanobacteriia	o__Cyanobacteriales	Coleofasciculaceae	Coleofasciculus	s__	K01491	methylenetetrahydrofolate dehydrogenase (NADP+) / methenyltetrahydrofolate cyclohydrolase	1.5.1.5 / 3.5.4.9	Carbon fixation	1	WLP
E22bin.0066	A4N5-Amb_21_NODE_16749_length_4961_cov_99.088667_1	d__Bacteria	Cyanobacteria	c__Cyanobacteriia	o__Cyanobacteriales	Coleofasciculaceae	Coleofasciculus	s__	K01087	trehalose 6-phosphate phosphatase	3.1.3.12	Stress		Osmoregulation
E22bin.0066	A4N5-Amb_21_NODE_1677_length_19097_cov_94.992490_2	d__Bacteria	Cyanobacteria	c__Cyanobacteriia	o__Cyanobacteriales	Coleofasciculaceae	Coleofasciculus	s__	K00031	isocitrate dehydrogenase	1.1.1.42	C metabolism		TCA-1st
E22bin.0066	A4N5-Amb_21_NODE_1677_length_19097_cov_94.992490_2	d__Bacteria	Cyanobacteria	c__Cyanobacteriia	o__Cyanobacteriales	Coleofasciculaceae	Coleofasciculus	s__	K00031	isocitrate dehydrogenase	1.1.1.42	Carbon fixation		rTCA 2nd
E22bin.0066	A4N5-Amb_21_NODE_1677_length_19097_cov_94.992490_9	d__Bacteria	Cyanobacteria	c__Cyanobacteriia	o__Cyanobacteriales	Coleofasciculaceae	Coleofasciculus	s__	K11355	two-component system, chemotaxis family, response regulator Rcp1		Miscellaneous		Chemotaxis
E22bin.0066	A4N5-Amb_21_NODE_16844_length_4942_cov_93.461019_3	d__Bacteria	Cyanobacteria	c__Cyanobacteriia	o__Cyanobacteriales	Coleofasciculaceae	Coleofasciculus	s__	K01783	ribulose-phosphate 3-epimerase	5.1.3.1	Carbon fixation		CBB
E22bin.0066	A4N5-Amb_21_NODE_17194_length_4865_cov_91.734304_4	d__Bacteria	Cyanobacteria	c__Cyanobacteriia	o__Cyanobacteriales	Coleofasciculaceae	Coleofasciculus	s__	K02040	phosphate transport system substrate-binding protein		Transporter		Phosphorous
E22bin.0066	A4N5-Amb_21_NODE_17194_length_4865_cov_91.734304_5	d__Bacteria	Cyanobacteria	c__Cyanobacteriia	o__Cyanobacteriales	Coleofasciculaceae	Coleofasciculus	s__	K03325	arsenite transporter		Transporter		Metals
E22bin.0066	A4N5-Amb_21_NODE_17194_length_4865_cov_91.734304_7	d__Bacteria	Cyanobacteria	c__Cyanobacteriia	o__Cyanobacteriales	Coleofasciculaceae	Coleofasciculus	s__	K03741	arsenate reductase (thioredoxin)	1.20.4.4	Stress		Detox
E22bin.0066	A4N5-Amb_21_NODE_17230_length_4859_cov_87.937552_2	d__Bacteria	Cyanobacteria	c__Cyanobacteriia	o__Cyanobacteriales	Coleofasciculaceae	Coleofasciculus	s__	K00575	chemotaxis protein methyltransferase CheR	2.1.1.80	Miscellaneous		Chemotaxis
E22bin.0066	A4N5-Amb_21_NODE_17286_length_4849_cov_93.652274_2	d__Bacteria	Cyanobacteria	c__Cyanobacteriia	o__Cyanobacteriales	Coleofasciculaceae	Coleofasciculus	s__	K05586	bidirectional [NiFe] hydrogenase diaphorase subunit	7.1.1.2	Electron transfer		hydrogenase
E22bin.0066	A4N5-Amb_21_NODE_17312_length_4845_cov_90.195825_3	d__Bacteria	Cyanobacteria	c__Cyanobacteriia	o__Cyanobacteriales	Coleofasciculaceae	Coleofasciculus	s__	K02691	photosystem I iron-sulfur center	1.97.1.12	Carbon fixation		Photosystem I
E22bin.0066	A4N5-Amb_21_NODE_1751_length_18754_cov_91.832504_2	d__Bacteria	Cyanobacteria	c__Cyanobacteriia	o__Cyanobacteriales	Coleofasciculaceae	Coleofasciculus	s__	K01803	triosephosphate isomerase (TIM)	5.3.1.1	Carbon fixation		CBB
E22bin.0066	A4N5-Amb_21_NODE_1827_length_18403_cov_93.508884_5	d__Bacteria	Cyanobacteria	c__Cyanobacteriia	o__Cyanobacteriales	Coleofasciculaceae	Coleofasciculus	s__	K02642	cytochrome b6-f complex subunit 6		ETC Complexes		cytochrome b6f complex
E22bin.0066	A4N5-Amb_21_NODE_1854_length_18312_cov_98.862738_1	d__Bacteria	Cyanobacteria	c__Cyanobacteriia	o__Cyanobacteriales	Coleofasciculaceae	Coleofasciculus	s__	K04656	hydrogenase maturation protein HypF		Stress		Detox
E22bin.0066	A4N5-Amb_21_NODE_1874_length_18233_cov_93.618990_15	d__Bacteria	Cyanobacteria	c__Cyanobacteriia	o__Cyanobacteriales	Coleofasciculaceae	Coleofasciculus	s__	K01682	aconitate hydratase 2	4.2.1.3	C metabolism		TCA-1st
E22bin.0066	A4N5-Amb_21_NODE_1874_length_18233_cov_93.618990_15	d__Bacteria	Cyanobacteria	c__Cyanobacteriia	o__Cyanobacteriales	Coleofasciculaceae	Coleofasciculus	s__	K01682	aconitate hydratase 2	4.2.1.3	Carbon fixation		rTCA 2nd
E22bin.0066	A4N5-Amb_21_NODE_1874_length_18233_cov_93.618990_15	d__Bacteria	Cyanobacteria	c__Cyanobacteriia	o__Cyanobacteriales	Coleofasciculaceae	Coleofasciculus	s__	K01682	aconitate hydratase 2	4.2.1.3	Carbon fixation		Glyoxilate cycle
E22bin.0066	A4N5-Amb_21_NODE_1916_length_18088_cov_94.510009_5	d__Bacteria	Cyanobacteria	c__Cyanobacteriia	o__Cyanobacteriales	Coleofasciculaceae	Coleofasciculus	s__	K00859	dephospho-CoA kinase	2.7.1.24	Cofactors		Coenzyme A biosynthesis, pantothenate
E22bin.0066	A4N5-Amb_21_NODE_19244_length_4507_cov_91.911725_1	d__Bacteria	Cyanobacteria	c__Cyanobacteriia	o__Cyanobacteriales	Coleofasciculaceae	Coleofasciculus	s__	K03841	fructose-1,6-biphosphatase I	3.1.3.11	Carbon fixation		CBB
E22bin.0066	A4N5-Amb_21_NODE_1957_length_17905_cov_96.609972_2	d__Bacteria	Cyanobacteria	c__Cyanobacteriia	o__Cyanobacteriales	Coleofasciculaceae	Coleofasciculus	s__	K02012	iron(III) transport system substrate-binding protein		Transporter		Metals
E22bin.0066	A4N5-Amb_21_NODE_19624_length_4450_cov_90.936064_2	d__Bacteria	Cyanobacteria	c__Cyanobacteriia	o__Cyanobacteriales	Coleofasciculaceae	Coleofasciculus	s__	K02693	photosystem I subunit IV		Carbon fixation		Photosystem I
E22bin.0066	A4N5-Amb_21_NODE_19635_length_4448_cov_92.240382_4	d__Bacteria	Cyanobacteria	c__Cyanobacteriia	o__Cyanobacteriales	Coleofasciculaceae	Coleofasciculus	s__	K03671	thioredoxin		Stress		ROS
E22bin.0066	A4N5-Amb_21_NODE_1973_length_17852_cov_95.530988_5	d__Bacteria	Cyanobacteria	c__Cyanobacteriia	o__Cyanobacteriales	Coleofasciculaceae	Coleofasciculus	s__	K03671	thioredoxin		Stress		ROS
E22bin.0066	A4N5-Amb_21_NODE_1998_length_17733_cov_101.778595_11	d__Bacteria	Cyanobacteria	c__Cyanobacteriia	o__Cyanobacteriales	Coleofasciculaceae	Coleofasciculus	s__	K00615	transketolase	2.2.1.1	Carbon fixation		CBB
E22bin.0066	A4N5-Amb_21_NODE_20183_length_4364_cov_86.900441_4	d__Bacteria	Cyanobacteria	c__Cyanobacteriia	o__Cyanobacteriales	Coleofasciculaceae	Coleofasciculus	s__	K03699	magnesium and cobalt exporter, CNNM family		Transporter		Metals
E22bin.0066	A4N5-Amb_21_NODE_2045_length_17510_cov_95.382469_2	d__Bacteria	Cyanobacteria	c__Cyanobacteriia	o__Cyanobacteriales	Coleofasciculaceae	Coleofasciculus	s__	K02689	photosystem I P700 chlorophyll a apoprotein A1	1.97.1.12	Carbon fixation		Photosystem I
E22bin.0066	A4N5-Amb_21_NODE_2045_length_17510_cov_95.382469_3	d__Bacteria	Cyanobacteria	c__Cyanobacteriia	o__Cyanobacteriales	Coleofasciculaceae	Coleofasciculus	s__	K02690	photosystem I P700 chlorophyll a apoprotein A2	1.97.1.12	Carbon fixation		Photosystem I
E22bin.0066	A4N5-Amb_21_NODE_2063_length_17410_cov_89.973264_5	d__Bacteria	Cyanobacteria	c__Cyanobacteriia	o__Cyanobacteriales	Coleofasciculaceae	Coleofasciculus	s__	K03281	chloride channel protein, CIC family		Stress		Detox
E22bin.0066	A4N5-Amb_21_NODE_20704_length_4281_cov_92.962612_2	d__Bacteria	Cyanobacteria	c__Cyanobacteriia	o__Cyanobacteriales	Coleofasciculaceae	Coleofasciculus	s__	K02112	F-type H+/Na+-transporting ATPase subunit beta	7.1.2.2	ETC Complexes		F-type ATPase
E22bin.0066	A4N5-Amb_21_NODE_2095_length_17306_cov_100.811257_8	d__Bacteria	Cyanobacteria	c__Cyanobacteriia	o__Cyanobacteriales	Coleofasciculaceae	Coleofasciculus	s__	K01007	pyruvate-water dikinase	2.7.9.2	Carbon fixation		DCHB
E22bin.0066	A4N5-Amb_21_NODE_2095_length_17306_cov_100.811257_8	d__Bacteria	Cyanobacteria	c__Cyanobacteriia	o__Cyanobacteriales	Coleofasciculaceae	Coleofasciculus	s__	K01007	pyruvate-water dikinase	2.7.9.2	Carbon fixation		rTCA !st
E22bin.0066	A4N5-Amb_21_NODE_2095_length_17306_cov_100.811257_9	d__Bacteria	Cyanobacteria	c__Cyanobacteriia	o__Cyanobacteriales	Coleofasciculaceae	Coleofasciculus	s__	K00134	glyceraldehyde 3-phosphate dehydrogenase	1.2.1.12	Carbon fixation		CBB
E22bin.0066	A4N5-Amb_21_NODE_2095_length_17306_cov_100.811257_12	d__Bacteria	Cyanobacteria	c__Cyanobacteriia	o__Cyanobacteriales	Coleofasciculaceae	Coleofasciculus	s__	K07305	peptide-methionine (S)-S-oxide reductase	1.8.4.12	Stress		ROS
E22bin.0066	A4N5-Amb_21_NODE_219_length_44388_cov_95.418920_29	d__Bacteria	Cyanobacteria	c__Cyanobacteriia	o__Cyanobacteriales	Coleofasciculaceae	Coleofasciculus	s__	K00133	aspartate-semialdehyde dehydrogenase	1.2.1.11	Betaine		Related
E22bin.0066	A4N5-Amb_21_NODE_22092_length_4095_cov_93.043812_4	d__Bacteria	Cyanobacteria	c__Cyanobacteriia	o__Cyanobacteriales	Coleofasciculaceae	Coleofasciculus	s__	K09818	manganese/iron transport system substrate-binding protein		Transporter		Metals
E22bin.0066	A4N5-Amb_21_NODE_22092_length_4095_cov_93.043812_5	d__Bacteria	Cyanobacteria	c__Cyanobacteriia	o__Cyanobacteriales	Coleofasciculaceae	Coleofasciculus	s__	K09820	manganese/iron transport system ATP-binding protein		Transporter		Metals
E22bin.0066	A4N5-Amb_21_NODE_22092_length_4095_cov_93.043812_6	d__Bacteria	Cyanobacteria	c__Cyanobacteriia	o__Cyanobacteriales	Coleofasciculaceae	Coleofasciculus	s__	K09819	manganese/iron transport system permease protein		Transporter		Metals
E22bin.0066	A4N5-Amb_21_NODE_2212_length_16858_cov_92.431947_10	d__Bacteria	Cyanobacteria	c__Cyanobacteriia	o__Cyanobacteriales	Coleofasciculaceae	Coleofasciculus	s__	K02040	phosphate transport system substrate-binding protein		Transporter		Phosphorous
E22bin.0066	A4N5-Amb_21_NODE_2223_length_16821_cov_89.347012_7	d__Bacteria	Cyanobacteria	c__Cyanobacteriia	o__Cyanobacteriales	Coleofasciculaceae	Coleofasciculus	s__	K00855	phosphoribulokinase	2.7.1.19	Carbon fixation	1	CBB
E22bin.0066	A4N5-Amb_21_NODE_22494_length_4045_cov_91.177945_5	d__Bacteria	Cyanobacteria	c__Cyanobacteriia	o__Cyanobacteriales	Coleofasciculaceae	Coleofasciculus	s__	K04037	light-independent protochlorophyllide reductase subunit L	1.3.7.7	Carbon fixation		Anoxygenic phototroph
E22bin.0066	A4N5-Amb_21_NODE_22625_length_4028_cov_92.904354_2	d__Bacteria	Cyanobacteria	c__Cyanobacteriia	o__Cyanobacteriales	Coleofasciculaceae	Coleofasciculus	s__	K00134	glyceraldehyde 3-phosphate dehydrogenase	1.2.1.12	Carbon fixation		CBB
E22bin.0066	A4N5-Amb_21_NODE_2269_length_16640_cov_161.850407_8	d__Bacteria	Cyanobacteria	c__Cyanobacteriia	o__Cyanobacteriales	Coleofasciculaceae	Coleofasciculus	s__	K00147	glutamate-5-semialdehyde dehydrogenase	1.2.1.41	Betaine		Related
E22bin.0066	A4N5-Amb_21_NODE_2290_length_16561_cov_95.957046_6	d__Bacteria	Cyanobacteria	c__Cyanobacteriia	o__Cyanobacteriales	Coleofasciculaceae	Coleofasciculus	s__	K04564	superoxide dismutase, Fe-Mn family	1.15.1.1	Stress		ROS
E22bin.0066	A4N5-Amb_21_NODE_2298_length_16536_cov_90.419089_6	d__Bacteria	Cyanobacteria	c__Cyanobacteriia	o__Cyanobacteriales	Coleofasciculaceae	Coleofasciculus	s__	K02640	cytochrome b6-f complex subunit 5		ETC Complexes		cytochrome b6f complex
E22bin.0066	A4N5-Amb_21_NODE_229_length_43807_cov_91.118623_7	d__Bacteria	Cyanobacteria	c__Cyanobacteriia	o__Cyanobacteriales	Coleofasciculaceae	Coleofasciculus	s__	K00928	aspartate kinase	2.7.2.4	Betaine		Related
E22bin.0066	A4N5-Amb_21_NODE_229_length_43807_cov_91.118623_34	d__Bacteria	Cyanobacteria	c__Cyanobacteriia	o__Cyanobacteriales	Coleofasciculaceae	Coleofasciculus	s__	K02042	phosphonate transport system permease protein		Miscellaneous		Phosphorous Scavenging
E22bin.0066	A4N5-Amb_21_NODE_229_length_43807_cov_91.118623_39	d__Bacteria	Cyanobacteria	c__Cyanobacteriia	o__Cyanobacteriales	Coleofasciculaceae	Coleofasciculus	s__	K04652	hydrogenase nickel incorporation protein HypB		Stress		Detox
E22bin.0066	A4N5-Amb_21_NODE_229_length_43807_cov_91.118623_40	d__Bacteria	Cyanobacteria	c__Cyanobacteriia	o__Cyanobacteriales	Coleofasciculaceae	Coleofasciculus	s__	K04651	hydrogenase nickel incorporation protein HypA/HybF		Stress		Detox
E22bin.0066	A4N5-Amb_21_NODE_2305_length_16511_cov_100.155627_1	d__Bacteria	Cyanobacteria	c__Cyanobacteriia	o__Cyanobacteriales	Coleofasciculaceae	Coleofasciculus	s__	K11525	methyl-accepting chemotaxis protein PixJ		Miscellaneous		Phototaxis
E22bin.0066	A4N5-Amb_21_NODE_2305_length_16511_cov_100.155627_4	d__Bacteria	Cyanobacteria	c__Cyanobacteriia	o__Cyanobacteriales	Coleofasciculaceae	Coleofasciculus	s__	K03413	two-component system, chemotaxis family, chemotaxis protein CheY		Miscellaneous		Chemotaxis
E22bin.0066	A4N5-Amb_21_NODE_2326_length_16433_cov_94.167481_2	d__Bacteria	Cyanobacteria	c__Cyanobacteriia	o__Cyanobacteriales	Coleofasciculaceae	Coleofasciculus	s__	K04565	superoxide dismutase, Cu-Zn family	1.15.1.1	Stress		ROS
E22bin.0066	A4N5-Amb_21_NODE_23639_length_3908_cov_91.260576_4	d__Bacteria	Cyanobacteria	c__Cyanobacteriia	o__Cyanobacteriales	Coleofasciculaceae	Coleofasciculus	s__	K11522	two-component system, chemotaxis family, response regulator PixG		Miscellaneous		Phototaxis
E22bin.0066	A4N5-Amb_21_NODE_23910_length_3878_cov_83.468742_2	d__Bacteria	Cyanobacteria	c__Cyanobacteriia	o__Cyanobacteriales	Coleofasciculaceae	Coleofasciculus	s__	K03405	magnesium chelatase subunit I	6.6.1.1	Miscellaneous		Chlorophyll synthesis
E22bin.0066	A4N5-Amb_21_NODE_2411_length_16145_cov_98.966314_6	d__Bacteria	Cyanobacteria	c__Cyanobacteriia	o__Cyanobacteriales	Coleofasciculaceae	Coleofasciculus	s__	K03699	magnesium and cobalt exporter, CNNM family		Transporter		Metals
E22bin.0066	A4N5-Amb_21_NODE_2418_length_16119_cov_107.134400_3	d__Bacteria	Cyanobacteria	c__Cyanobacteriia	o__Cyanobacteriales	Coleofasciculaceae	Coleofasciculus	s__	K00426	cytochrome bd ubiquinol oxidase subunit II	7.1.1.7	ETC Complexes		cytochrome bd ubiquinol (aerobic)
E22bin.0066	A4N5-Amb_21_NODE_2418_length_16119_cov_107.134400_4	d__Bacteria	Cyanobacteria	c__Cyanobacteriia	o__Cyanobacteriales	Coleofasciculaceae	Coleofasciculus	s__	K00425	cytochrome bd ubiquinol oxidase subunit I	7.1.1.7	ETC Complexes		cytochrome bd ubiquinol (aerobic)
E22bin.0066	A4N5-Amb_21_NODE_2418_length_16119_cov_107.134400_11	d__Bacteria	Cyanobacteria	c__Cyanobacteriia	o__Cyanobacteriales	Coleofasciculaceae	Coleofasciculus	s__	K02040	phosphate transport system substrate-binding protein		Transporter		Phosphorous
E22bin.0066	A4N5-Amb_21_NODE_2418_length_16119_cov_107.134400_12	d__Bacteria	Cyanobacteria	c__Cyanobacteriia	o__Cyanobacteriales	Coleofasciculaceae	Coleofasciculus	s__	K02037	phosphate transport system permease protein		Transporter		Phosphorous
E22bin.0066	A4N5-Amb_21_NODE_2418_length_16119_cov_107.134400_13	d__Bacteria	Cyanobacteria	c__Cyanobacteriia	o__Cyanobacteriales	Coleofasciculaceae	Coleofasciculus	s__	K02038	phosphate transport system permease protein		Transporter		Phosphorous
E22bin.0066	A4N5-Amb_21_NODE_2418_length_16119_cov_107.134400_14	d__Bacteria	Cyanobacteria	c__Cyanobacteriia	o__Cyanobacteriales	Coleofasciculaceae	Coleofasciculus	s__	K02036	phosphate transport system ATP-binding protein	7.3.2.1	Transporter		Phosphorous
E22bin.0066	A4N5-Amb_21_NODE_24647_length_3801_cov_88.413508_3	d__Bacteria	Cyanobacteria	c__Cyanobacteriia	o__Cyanobacteriales	Coleofasciculaceae	Coleofasciculus	s__	K00266	glutamate synthase (NADPH) small chain		Nitrogen		N related
E22bin.0066	A4N5-Amb_21_NODE_25355_length_3725_cov_99.045504_1	d__Bacteria	Cyanobacteria	c__Cyanobacteriia	o__Cyanobacteriales	Coleofasciculaceae	Coleofasciculus	s__	K03403	magnesium chelatase subunit H	6.6.1.1	Miscellaneous		Chlorophyll synthesis
E22bin.0066	A4N5-Amb_21_NODE_2555_length_15732_cov_89.259297_3	d__Bacteria	Cyanobacteria	c__Cyanobacteriia	o__Cyanobacteriales	Coleofasciculaceae	Coleofasciculus	s__	K01738	cysteine synthase	2.5.1.47	Sulfur		cysteine biosynthesis
E22bin.0066	A4N5-Amb_21_NODE_2555_length_15732_cov_89.259297_9	d__Bacteria	Cyanobacteria	c__Cyanobacteriia	o__Cyanobacteriales	Coleofasciculaceae	Coleofasciculus	s__	K16566	exopolysaccharide production protein ExoY		Miscellaneous		Exopolysaccharide biosynthesis
E22bin.0066	A4N5-Amb_21_NODE_2701_length_15279_cov_94.823765_2	d__Bacteria	Cyanobacteria	c__Cyanobacteriia	o__Cyanobacteriales	Coleofasciculaceae	Coleofasciculus	s__	K24160	sodium/hydrogen antiporter		Transporter		Betaine / Glycine
E22bin.0066	A4N5-Amb_21_NODE_27174_length_3548_cov_92.566848_1	d__Bacteria	Cyanobacteria	c__Cyanobacteriia	o__Cyanobacteriales	Coleofasciculaceae	Coleofasciculus	s__	K09820	manganese/iron transport system ATP-binding protein		Transporter		Metals
E22bin.0066	A4N5-Amb_21_NODE_2726_length_15210_cov_94.906500_2	d__Bacteria	Cyanobacteria	c__Cyanobacteriia	o__Cyanobacteriales	Coleofasciculaceae	Coleofasciculus	s__	K11780	7,8-didemethyl-8-hydroxy-5-deazariboflavin synthase	4.3.1.32	Cofactors		F420 biosynthesis, archaea
E22bin.0066	A4N5-Amb_21_NODE_2741_length_15179_cov_94.969849_3	d__Bacteria	Cyanobacteria	c__Cyanobacteriia	o__Cyanobacteriales	Coleofasciculaceae	Coleofasciculus	s__	K00345	NAD(P)H-quinone oxidoreductase subunit S, chloroplastic [EC:7.1.1.-]		ETC Complexes		Quinone related
E22bin.0066	A4N5-Amb_21_NODE_27737_length_3497_cov_90.421848_3	d__Bacteria	Cyanobacteria	c__Cyanobacteriia	o__Cyanobacteriales	Coleofasciculaceae	Coleofasciculus	s__	K00240	succinate dehydrogenase iron-sulfur subunit	1.3.5.1	Carbon fixation		3HP
E22bin.0066	A4N5-Amb_21_NODE_27737_length_3497_cov_90.421848_3	d__Bacteria	Cyanobacteria	c__Cyanobacteriia	o__Cyanobacteriales	Coleofasciculaceae	Coleofasciculus	s__	K00240	succinate dehydrogenase iron-sulfur subunit	1.3.5.1	Carbon fixation		DCHB
E22bin.0066	A4N5-Amb_21_NODE_27737_length_3497_cov_90.421848_3	d__Bacteria	Cyanobacteria	c__Cyanobacteriia	o__Cyanobacteriales	Coleofasciculaceae	Coleofasciculus	s__	K00240	succinate dehydrogenase iron-sulfur subunit	1.3.5.1	C metabolism		TCA-2nd
E22bin.0066	A4N5-Amb_21_NODE_27737_length_3497_cov_90.421848_3	d__Bacteria	Cyanobacteria	c__Cyanobacteriia	o__Cyanobacteriales	Coleofasciculaceae	Coleofasciculus	s__	K00240	succinate dehydrogenase iron-sulfur subunit	1.3.5.1	Carbon fixation		rTCA !st
E22bin.0066	A4N5-Amb_21_NODE_27737_length_3497_cov_90.421848_3	d__Bacteria	Cyanobacteria	c__Cyanobacteriia	o__Cyanobacteriales	Coleofasciculaceae	Coleofasciculus	s__	K00240	succinate dehydrogenase iron-sulfur subunit	1.3.5.1	Carbon fixation		irTCA
E22bin.0066	A4N5-Amb_21_NODE_2787_length_15060_cov_94.525292_9	d__Bacteria	Cyanobacteria	c__Cyanobacteriia	o__Cyanobacteriales	Coleofasciculaceae	Coleofasciculus	s__	K03699	magnesium and cobalt exporter, CNNM family		Transporter		Metals
E22bin.0066	A4N5-Amb_21_NODE_28124_length_3466_cov_66.865142_2	d__Bacteria	Cyanobacteria	c__Cyanobacteriia	o__Cyanobacteriales	Coleofasciculaceae	Coleofasciculus	s__	K17725	sulfur dioxygenase	1.13.11.18	Sulfur		S redox
E22bin.0066	A4N5-Amb_21_NODE_2816_length_14975_cov_96.579826_8	d__Bacteria	Cyanobacteria	c__Cyanobacteriia	o__Cyanobacteriales	Coleofasciculaceae	Coleofasciculus	s__	K05979	2-phosphosulfolactate phosphatase	3.1.3.71	Cofactors		Coenzyme M biosynthesis
E22bin.0066	A4N5-Amb_21_NODE_2827_length_14947_cov_95.247583_4	d__Bacteria	Cyanobacteria	c__Cyanobacteriia	o__Cyanobacteriales	Coleofasciculaceae	Coleofasciculus	s__	K03701	excinuclease ABC subunit A		Stress		DNA repair
E22bin.0066	A4N5-Amb_21_NODE_29274_length_3372_cov_91.357251_1	d__Bacteria	Cyanobacteria	c__Cyanobacteriia	o__Cyanobacteriales	Coleofasciculaceae	Coleofasciculus	s__	K01011	thiosulfate/3-mercaptopyruvate sulfurtransferase	2.8.1.1	Sulfur		Thiosulfate
E22bin.0066	A4N5-Amb_21_NODE_2938_length_14646_cov_92.245562_10	d__Bacteria	Cyanobacteria	c__Cyanobacteriia	o__Cyanobacteriales	Coleofasciculaceae	Coleofasciculus	s__	K02111	F-type H+/Na+-transporting ATPase subunit alpha	7.1.2.2	ETC Complexes		F-type ATPase
E22bin.0066	A4N5-Amb_21_NODE_2938_length_14646_cov_92.245562_12	d__Bacteria	Cyanobacteria	c__Cyanobacteriia	o__Cyanobacteriales	Coleofasciculaceae	Coleofasciculus	s__	K02109	F-type H+/Na+-transporting ATPase subunit b		ETC Complexes		F-type ATPase
E22bin.0066	A4N5-Amb_21_NODE_2938_length_14646_cov_92.245562_13	d__Bacteria	Cyanobacteria	c__Cyanobacteriia	o__Cyanobacteriales	Coleofasciculaceae	Coleofasciculus	s__	K02110	F-type H+/Na+-transporting ATPase subunit c		ETC Complexes		F-type ATPase
E22bin.0066	A4N5-Amb_21_NODE_2938_length_14646_cov_92.245562_14	d__Bacteria	Cyanobacteria	c__Cyanobacteriia	o__Cyanobacteriales	Coleofasciculaceae	Coleofasciculus	s__	K02108	F-type H+/Na+-transporting ATPase subunit a		ETC Complexes		F-type ATPase
E22bin.0066	A4N5-Amb_21_NODE_2947_length_14635_cov_93.470576_3	d__Bacteria	Cyanobacteria	c__Cyanobacteriia	o__Cyanobacteriales	Coleofasciculaceae	Coleofasciculus	s__	K01011	thiosulfate/3-mercaptopyruvate sulfurtransferase	2.8.1.1	Sulfur		Thiosulfate
E22bin.0066	A4N5-Amb_21_NODE_3012_length_14480_cov_93.685338_14	d__Bacteria	Cyanobacteria	c__Cyanobacteriia	o__Cyanobacteriales	Coleofasciculaceae	Coleofasciculus	s__	K03564	thioredoxin-dependent peroxiredoxin	1.11.1.24	Stress		ROS
E22bin.0066	A4N5-Amb_21_NODE_3012_length_14480_cov_93.685338_15	d__Bacteria	Cyanobacteria	c__Cyanobacteriia	o__Cyanobacteriales	Coleofasciculaceae	Coleofasciculus	s__	K01007	pyruvate-water dikinase	2.7.9.2	Carbon fixation		DCHB
E22bin.0066	A4N5-Amb_21_NODE_3012_length_14480_cov_93.685338_15	d__Bacteria	Cyanobacteria	c__Cyanobacteriia	o__Cyanobacteriales	Coleofasciculaceae	Coleofasciculus	s__	K01007	pyruvate-water dikinase	2.7.9.2	Carbon fixation		rTCA !st
E22bin.0066	A4N5-Amb_21_NODE_3051_length_14395_cov_93.696025_1	d__Bacteria	Cyanobacteria	c__Cyanobacteriia	o__Cyanobacteriales	Coleofasciculaceae	Coleofasciculus	s__	K00128	aldehyde dehydrogenase (NAD+)	1.2.1.3	Fermentation		ethanol
E22bin.0066	A4N5-Amb_21_NODE_3141_length_14212_cov_98.936639_10	d__Bacteria	Cyanobacteria	c__Cyanobacteriia	o__Cyanobacteriales	Coleofasciculaceae	Coleofasciculus	s__	K02669	twitching motility protein PilT		Miscellaneous		Twitching
E22bin.0066	A4N5-Amb_21_NODE_3185_length_14104_cov_97.465798_4	d__Bacteria	Cyanobacteria	c__Cyanobacteriia	o__Cyanobacteriales	Coleofasciculaceae	Coleofasciculus	s__	K11781	5-amino-6-(D-ribitylamino)uracil---L-tyrosine 4-hydroxyphenyl transferase	2.5.1.147	Cofactors		F420 biosynthesis, archaea
E22bin.0066	A4N5-Amb_21_NODE_3185_length_14104_cov_97.465798_9	d__Bacteria	Cyanobacteria	c__Cyanobacteriia	o__Cyanobacteriales	Coleofasciculaceae	Coleofasciculus	s__	K00286	pyrroline-5-carboxylate reductase	1.5.1.2	Betaine		Related
E22bin.0066	A4N5-Amb_21_NODE_3207_length_14055_cov_112.693571_2	d__Bacteria	Cyanobacteria	c__Cyanobacteriia	o__Cyanobacteriales	Coleofasciculaceae	Coleofasciculus	s__	K03737	pyruvate-ferredoxin/flavodoxin oxidoreductase	1.2.7.1	Carbon fixation	1	rTCA !st
E22bin.0066	A4N5-Amb_21_NODE_3207_length_14055_cov_112.693571_2	d__Bacteria	Cyanobacteria	c__Cyanobacteriia	o__Cyanobacteriales	Coleofasciculaceae	Coleofasciculus	s__	K03737	pyruvate-ferredoxin/flavodoxin oxidoreductase	1.2.7.1	Carbon fixation	1	irTCA
E22bin.0066	A4N5-Amb_21_NODE_3249_length_13972_cov_101.655529_3	d__Bacteria	Cyanobacteria	c__Cyanobacteriia	o__Cyanobacteriales	Coleofasciculaceae	Coleofasciculus	s__	K01962	acetyl-CoA carboxylase biotin carboxylase subunit alpha	6.4.1.2	Carbon fixation	1	3HP
E22bin.0066	A4N5-Amb_21_NODE_3363_length_13730_cov_94.872761_1	d__Bacteria	Cyanobacteria	c__Cyanobacteriia	o__Cyanobacteriales	Coleofasciculaceae	Coleofasciculus	s__	K03408	purine-binding chemotaxis protein CheW		Miscellaneous		Chemotaxis
E22bin.0066	A4N5-Amb_21_NODE_3363_length_13730_cov_94.872761_2	d__Bacteria	Cyanobacteria	c__Cyanobacteriia	o__Cyanobacteriales	Coleofasciculaceae	Coleofasciculus	s__	K03407	two-component system, chemotaxis family, sensor kinase CheA	2.7.13.3	Miscellaneous		Chemotaxis
E22bin.0066	A4N5-Amb_21_NODE_3363_length_13730_cov_94.872761_7	d__Bacteria	Cyanobacteria	c__Cyanobacteriia	o__Cyanobacteriales	Coleofasciculaceae	Coleofasciculus	s__	K03410	chemotaxis protein CheC		Miscellaneous		Chemotaxis
E22bin.0066	A4N5-Amb_21_NODE_3363_length_13730_cov_94.872761_8	d__Bacteria	Cyanobacteria	c__Cyanobacteriia	o__Cyanobacteriales	Coleofasciculaceae	Coleofasciculus	s__	K03406	methyl-accepting chemotaxis protein		Miscellaneous		Chemotaxis
E22bin.0066	A4N5-Amb_21_NODE_3363_length_13730_cov_94.872761_9	d__Bacteria	Cyanobacteria	c__Cyanobacteriia	o__Cyanobacteriales	Coleofasciculaceae	Coleofasciculus	s__	K03412	two-component system, chemotaxis family, protein-glutamate methylesterase/glutaminase	3.1.1.61	Miscellaneous		Chemotaxis
E22bin.0066	A4N5-Amb_21_NODE_3435_length_13568_cov_96.253608_1	d__Bacteria	Cyanobacteria	c__Cyanobacteriia	o__Cyanobacteriales	Coleofasciculaceae	Coleofasciculus	s__	K01754	threonine dehydratase	4.3.1.19	Betaine	1	Degradation
E22bin.0066	A4N5-Amb_21_NODE_3524_length_13393_cov_90.742615_4	d__Bacteria	Cyanobacteria	c__Cyanobacteriia	o__Cyanobacteriales	Coleofasciculaceae	Coleofasciculus	s__	K03389	Heterodisulfide reductase subunit B2	1.8.7.3	Electron transfer	1	soluble
E22bin.0066	A4N5-Amb_21_NODE_3524_length_13393_cov_90.742615_5	d__Bacteria	Cyanobacteria	c__Cyanobacteriia	o__Cyanobacteriales	Coleofasciculaceae	Coleofasciculus	s__	K03390	Heterodisulfide reductase subunit C2	1.8.7.3	Electron transfer	1	soluble
E22bin.0066	A4N5-Amb_21_NODE_3524_length_13393_cov_90.742615_8	d__Bacteria	Cyanobacteria	c__Cyanobacteriia	o__Cyanobacteriales	Coleofasciculaceae	Coleofasciculus	s__	K03390	Heterodisulfide reductase subunit C2	1.8.7.3	Electron transfer	1	soluble
E22bin.0066	A4N5-Amb_21_NODE_357_length_37134_cov_96.660617_18	d__Bacteria	Cyanobacteria	c__Cyanobacteriia	o__Cyanobacteriales	Coleofasciculaceae	Coleofasciculus	s__	K01915	glutamine synthetase	6.3.1.2	Betaine		Related
E22bin.0066	A4N5-Amb_21_NODE_357_length_37134_cov_96.660617_18	d__Bacteria	Cyanobacteria	c__Cyanobacteriia	o__Cyanobacteriales	Coleofasciculaceae	Coleofasciculus	s__	K01915	glutamine synthetase		Nitrogen		N related
E22bin.0066	A4N5-Amb_21_NODE_357_length_37134_cov_96.660617_23	d__Bacteria	Cyanobacteria	c__Cyanobacteriia	o__Cyanobacteriales	Coleofasciculaceae	Coleofasciculus	s__	K09825	Fur family transcriptional regulator, peroxide stress response regulator		Stress		ROS
E22bin.0066	A4N5-Amb_21_NODE_357_length_37134_cov_96.660617_23	d__Bacteria	Cyanobacteria	c__Cyanobacteriia	o__Cyanobacteriales	Coleofasciculaceae	Coleofasciculus	s__	K09825	Fur family transcriptional regulator, peroxide stress response regulator		Transporter		Metals
E22bin.0066	A4N5-Amb_21_NODE_357_length_37134_cov_96.660617_24	d__Bacteria	Cyanobacteria	c__Cyanobacteriia	o__Cyanobacteriales	Coleofasciculaceae	Coleofasciculus	s__	K24157	thioredoxin-dependent peroxiredoxin	1.11.1.24	Stress		ROS
E22bin.0066	A4N5-Amb_21_NODE_3670_length_13056_cov_95.380432_8	d__Bacteria	Cyanobacteria	c__Cyanobacteriia	o__Cyanobacteriales	Coleofasciculaceae	Coleofasciculus	s__	K03553	recombination protein RecA		Stress		Detox
E22bin.0066	A4N5-Amb_21_NODE_3731_length_12943_cov_84.711359_1	d__Bacteria	Cyanobacteria	c__Cyanobacteriia	o__Cyanobacteriales	Coleofasciculaceae	Coleofasciculus	s__	K01647	citrate synthase	2.3.3.1	C metabolism		TCA-1st
E22bin.0066	A4N5-Amb_21_NODE_3731_length_12943_cov_84.711359_1	d__Bacteria	Cyanobacteria	c__Cyanobacteriia	o__Cyanobacteriales	Coleofasciculaceae	Coleofasciculus	s__	K01647	citrate synthase	2.3.3.1	Carbon fixation		Glyoxilate cycle
E22bin.0066	A4N5-Amb_21_NODE_373_length_36659_cov_91.557343_21	d__Bacteria	Cyanobacteria	c__Cyanobacteriia	o__Cyanobacteriales	Coleofasciculaceae	Coleofasciculus	s__	K03498	trk/ktr system potassium uptake protein		Transporter		Betaine / Glycine
E22bin.0066	A4N5-Amb_21_NODE_3758_length_12904_cov_98.790490_2	d__Bacteria	Cyanobacteria	c__Cyanobacteriia	o__Cyanobacteriales	Coleofasciculaceae	Coleofasciculus	s__	K13953	alcohol dehydrogenase, propanol-preferring	1.1.1.1	Fermentation		alcohol
E22bin.0066	A4N5-Amb_21_NODE_3917_length_12634_cov_106.211702_6	d__Bacteria	Cyanobacteria	c__Cyanobacteriia	o__Cyanobacteriales	Coleofasciculaceae	Coleofasciculus	s__	K05601	hydroxylamine reductase	1.7.99.1	Nitrogen	1	N related
E22bin.0066	A4N5-Amb_21_NODE_3935_length_12596_cov_92.871701_5	d__Bacteria	Cyanobacteria	c__Cyanobacteriia	o__Cyanobacteriales	Coleofasciculaceae	Coleofasciculus	s__	K02591	nitrogenase molybdenum-iron protein beta chain	1.18.6.1	Nitrogen	1	N fixation
E22bin.0066	A4N5-Amb_21_NODE_3935_length_12596_cov_92.871701_6	d__Bacteria	Cyanobacteria	c__Cyanobacteriia	o__Cyanobacteriales	Coleofasciculaceae	Coleofasciculus	s__	K02586	nitrogenase molybdenum-iron protein alpha chain	1.18.6.1	Nitrogen	1	N fixation
E22bin.0066	A4N5-Amb_21_NODE_3935_length_12596_cov_92.871701_9	d__Bacteria	Cyanobacteria	c__Cyanobacteriia	o__Cyanobacteriales	Coleofasciculaceae	Coleofasciculus	s__	K02588	nitrogenase iron protein NifH		Nitrogen	1	N fixation
E22bin.0066	A4N5-Amb_21_NODE_39740_length_2746_cov_96.656633_2	d__Bacteria	Cyanobacteria	c__Cyanobacteriia	o__Cyanobacteriales	Coleofasciculaceae	Coleofasciculus	s__	K11355	two-component system, chemotaxis family, response regulator Rcp1		Miscellaneous		Chemotaxis
E22bin.0066	A4N5-Amb_21_NODE_4030_length_12419_cov_96.613636_7	d__Bacteria	Cyanobacteria	c__Cyanobacteriia	o__Cyanobacteriales	Coleofasciculaceae	Coleofasciculus	s__	K11522	two-component system, chemotaxis family, response regulator PixG		Miscellaneous		Phototaxis
E22bin.0066	A4N5-Amb_21_NODE_4030_length_12419_cov_96.613636_8	d__Bacteria	Cyanobacteria	c__Cyanobacteriia	o__Cyanobacteriales	Coleofasciculaceae	Coleofasciculus	s__	K02658	twitching motility two-component system response regulator PilH		Miscellaneous		Twitching
E22bin.0066	A4N5-Amb_21_NODE_4067_length_12359_cov_93.102731_15	d__Bacteria	Cyanobacteria	c__Cyanobacteriia	o__Cyanobacteriales	Coleofasciculaceae	Coleofasciculus	s__	K02694	photosystem I subunit III		Carbon fixation		Photosystem I
E22bin.0066	A4N5-Amb_21_NODE_4093_length_12315_cov_97.809135_7	d__Bacteria	Cyanobacteria	c__Cyanobacteriia	o__Cyanobacteriales	Coleofasciculaceae	Coleofasciculus	s__	K03284	magnesium transporter		Transporter		Metals
E22bin.0066	A4N5-Amb_21_NODE_4123_length_12275_cov_97.819394_9	d__Bacteria	Cyanobacteria	c__Cyanobacteriia	o__Cyanobacteriales	Coleofasciculaceae	Coleofasciculus	s__	K00366	ferredoxin-nitrite reductase	1.7.7.1	Nitrogen	1	ANR
E22bin.0066	A4N5-Amb_21_NODE_42855_length_2613_cov_108.722048_2	d__Bacteria	Cyanobacteria	c__Cyanobacteriia	o__Cyanobacteriales	Coleofasciculaceae	Coleofasciculus	s__	K02658	twitching motility two-component system response regulator PilH		Miscellaneous		Twitching
E22bin.0066	A4N5-Amb_21_NODE_430_length_34819_cov_92.992809_8	d__Bacteria	Cyanobacteria	c__Cyanobacteriia	o__Cyanobacteriales	Coleofasciculaceae	Coleofasciculus	s__	K03525	type III pantothenate kinase	2.7.1.33	Cofactors		Coenzyme A biosynthesis, pantothenate
E22bin.0066	A4N5-Amb_21_NODE_430_length_34819_cov_92.992809_18	d__Bacteria	Cyanobacteria	c__Cyanobacteriia	o__Cyanobacteriales	Coleofasciculaceae	Coleofasciculus	s__	K01807	ribose 5-phosphate isomerase A	5.3.1.6	Carbon fixation		CBB
E22bin.0066	A4N5-Amb_21_NODE_430_length_34819_cov_92.992809_24	d__Bacteria	Cyanobacteria	c__Cyanobacteriia	o__Cyanobacteriales	Coleofasciculaceae	Coleofasciculus	s__	K03498	trk/ktr system potassium uptake protein		Transporter		Betaine / Glycine
E22bin.0066	A4N5-Amb_21_NODE_430_length_34819_cov_92.992809_25	d__Bacteria	Cyanobacteria	c__Cyanobacteriia	o__Cyanobacteriales	Coleofasciculaceae	Coleofasciculus	s__	K03499	trk/ktr system potassium uptake protein		Transporter		Betaine / Glycine
E22bin.0066	A4N5-Amb_21_NODE_4328_length_11968_cov_90.178377_9	d__Bacteria	Cyanobacteria	c__Cyanobacteriia	o__Cyanobacteriales	Coleofasciculaceae	Coleofasciculus	s__	K02040	phosphate transport system substrate-binding protein		Transporter		Phosphorous
E22bin.0066	A4N5-Amb_21_NODE_4374_length_11888_cov_101.700583_5	d__Bacteria	Cyanobacteria	c__Cyanobacteriia	o__Cyanobacteriales	Coleofasciculaceae	Coleofasciculus	s__	K02706	photosystem II P680 reaction center D2 protein	1.10.3.9	Carbon fixation		Photosystem II
E22bin.0066	A4N5-Amb_21_NODE_4374_length_11888_cov_101.700583_6	d__Bacteria	Cyanobacteria	c__Cyanobacteriia	o__Cyanobacteriales	Coleofasciculaceae	Coleofasciculus	s__	K02705	photosystem II CP43 chlorophyll apoprotein		Carbon fixation		Photosystem II
E22bin.0066	A4N5-Amb_21_NODE_44154_length_2563_cov_85.134370_2	d__Bacteria	Cyanobacteria	c__Cyanobacteriia	o__Cyanobacteriales	Coleofasciculaceae	Coleofasciculus	s__	K02643	cytochrome b6-f complex subunit 7		ETC Complexes		cytochrome b6f complex
E22bin.0066	A4N5-Amb_21_NODE_4651_length_11436_cov_89.484580_2	d__Bacteria	Cyanobacteria	c__Cyanobacteriia	o__Cyanobacteriales	Coleofasciculaceae	Coleofasciculus	s__	K02040	phosphate transport system substrate-binding protein		Transporter		Phosphorous
E22bin.0066	A4N5-Amb_21_NODE_4740_length_11335_cov_188.025000_12	d__Bacteria	Cyanobacteria	c__Cyanobacteriia	o__Cyanobacteriales	Coleofasciculaceae	Coleofasciculus	s__	K01551	arsenite/tail-anchored protein-transporting ATPase	7.3.2.7	Transporter		Metals
E22bin.0066	A4N5-Amb_21_NODE_4842_length_11189_cov_93.225346_6	d__Bacteria	Cyanobacteria	c__Cyanobacteriia	o__Cyanobacteriales	Coleofasciculaceae	Coleofasciculus	s__	K00265	glutamate synthase (NADPH) large chain		Nitrogen		N related
E22bin.0066	A4N5-Amb_21_NODE_4877_length_11147_cov_96.362694_3	d__Bacteria	Cyanobacteria	c__Cyanobacteriia	o__Cyanobacteriales	Coleofasciculaceae	Coleofasciculus	s__	K03410	chemotaxis protein CheC		Miscellaneous		Chemotaxis
E22bin.0066	A4N5-Amb_21_NODE_4877_length_11147_cov_96.362694_5	d__Bacteria	Cyanobacteria	c__Cyanobacteriia	o__Cyanobacteriales	Coleofasciculaceae	Coleofasciculus	s__	K03407	two-component system, chemotaxis family, sensor kinase CheA	2.7.13.3	Miscellaneous		Chemotaxis
E22bin.0066	A4N5-Amb_21_NODE_4877_length_11147_cov_96.362694_6	d__Bacteria	Cyanobacteria	c__Cyanobacteriia	o__Cyanobacteriales	Coleofasciculaceae	Coleofasciculus	s__	K03408	purine-binding chemotaxis protein CheW		Miscellaneous		Chemotaxis
E22bin.0066	A4N5-Amb_21_NODE_4877_length_11147_cov_96.362694_7	d__Bacteria	Cyanobacteria	c__Cyanobacteriia	o__Cyanobacteriales	Coleofasciculaceae	Coleofasciculus	s__	K03406	methyl-accepting chemotaxis protein		Miscellaneous		Chemotaxis
E22bin.0066	A4N5-Amb_21_NODE_4889_length_11128_cov_90.679671_7	d__Bacteria	Cyanobacteria	c__Cyanobacteriia	o__Cyanobacteriales	Coleofasciculaceae	Coleofasciculus	s__	K06213	magnesium transporter		Transporter		Metals
E22bin.0066	A4N5-Amb_21_NODE_4906_length_11104_cov_192.574260_4	d__Bacteria	Cyanobacteria	c__Cyanobacteriia	o__Cyanobacteriales	Coleofasciculaceae	Coleofasciculus	s__	K01595	phosphoenolpyruvate carboxylase	4.1.1.31	Carbon fixation		DCHB
E22bin.0066	A4N5-Amb_21_NODE_4906_length_11104_cov_192.574260_4	d__Bacteria	Cyanobacteria	c__Cyanobacteriia	o__Cyanobacteriales	Coleofasciculaceae	Coleofasciculus	s__	K01595	phosphoenolpyruvate carboxylase	4.1.1.31	Carbon fixation		rTCA !st
E22bin.0066	A4N5-Amb_21_NODE_4969_length_11018_cov_87.624282_3	d__Bacteria	Cyanobacteria	c__Cyanobacteriia	o__Cyanobacteriales	Coleofasciculaceae	Coleofasciculus	s__	K02108	F-type H+/Na+-transporting ATPase subunit a		ETC Complexes		F-type ATPase
E22bin.0066	A4N5-Amb_21_NODE_4969_length_11018_cov_87.624282_4	d__Bacteria	Cyanobacteria	c__Cyanobacteriia	o__Cyanobacteriales	Coleofasciculaceae	Coleofasciculus	s__	K02110	F-type H+/Na+-transporting ATPase subunit c		ETC Complexes		F-type ATPase
E22bin.0066	A4N5-Amb_21_NODE_4969_length_11018_cov_87.624282_5	d__Bacteria	Cyanobacteria	c__Cyanobacteriia	o__Cyanobacteriales	Coleofasciculaceae	Coleofasciculus	s__	K02109	F-type H+/Na+-transporting ATPase subunit b		ETC Complexes		F-type ATPase
E22bin.0066	A4N5-Amb_21_NODE_4969_length_11018_cov_87.624282_6	d__Bacteria	Cyanobacteria	c__Cyanobacteriia	o__Cyanobacteriales	Coleofasciculaceae	Coleofasciculus	s__	K02109	F-type H+/Na+-transporting ATPase subunit b		ETC Complexes		F-type ATPase
E22bin.0066	A4N5-Amb_21_NODE_4969_length_11018_cov_87.624282_7	d__Bacteria	Cyanobacteria	c__Cyanobacteriia	o__Cyanobacteriales	Coleofasciculaceae	Coleofasciculus	s__	K02113	F-type H+/Na+-transporting ATPase subunit delta		ETC Complexes		F-type ATPase
E22bin.0066	A4N5-Amb_21_NODE_4969_length_11018_cov_87.624282_8	d__Bacteria	Cyanobacteria	c__Cyanobacteriia	o__Cyanobacteriales	Coleofasciculaceae	Coleofasciculus	s__	K02111	F-type H+/Na+-transporting ATPase subunit alpha	7.1.2.2	ETC Complexes		F-type ATPase
E22bin.0066	A4N5-Amb_21_NODE_4969_length_11018_cov_87.624282_9	d__Bacteria	Cyanobacteria	c__Cyanobacteriia	o__Cyanobacteriales	Coleofasciculaceae	Coleofasciculus	s__	K02115	F-type H+/Na+-transporting ATPase subunit gamma		ETC Complexes		F-type ATPase
E22bin.0066	A4N5-Amb_21_NODE_5174_length_10790_cov_93.552306_1	d__Bacteria	Cyanobacteria	c__Cyanobacteriia	o__Cyanobacteriales	Coleofasciculaceae	Coleofasciculus	s__	K11522	two-component system, chemotaxis family, response regulator PixG		Miscellaneous		Phototaxis
E22bin.0066	A4N5-Amb_21_NODE_5174_length_10790_cov_93.552306_2	d__Bacteria	Cyanobacteria	c__Cyanobacteriia	o__Cyanobacteriales	Coleofasciculaceae	Coleofasciculus	s__	K11523	two-component system, chemotaxis family, response regulator PixH		Miscellaneous		Phototaxis
E22bin.0066	A4N5-Amb_21_NODE_5174_length_10790_cov_93.552306_3	d__Bacteria	Cyanobacteria	c__Cyanobacteriia	o__Cyanobacteriales	Coleofasciculaceae	Coleofasciculus	s__	K11524	positive phototaxis protein PixI		Miscellaneous		Phototaxis
E22bin.0066	A4N5-Amb_21_NODE_5174_length_10790_cov_93.552306_4	d__Bacteria	Cyanobacteria	c__Cyanobacteriia	o__Cyanobacteriales	Coleofasciculaceae	Coleofasciculus	s__	K11525	methyl-accepting chemotaxis protein PixJ		Miscellaneous		Phototaxis
E22bin.0066	A4N5-Amb_21_NODE_5174_length_10790_cov_93.552306_5	d__Bacteria	Cyanobacteria	c__Cyanobacteriia	o__Cyanobacteriales	Coleofasciculaceae	Coleofasciculus	s__	K11526	two-component system, chemotaxis family, sensor histidine kinase and response regulator PixL		Miscellaneous		Phototaxis
E22bin.0066	A4N5-Amb_21_NODE_522_length_32124_cov_115.727057_8	d__Bacteria	Cyanobacteria	c__Cyanobacteriia	o__Cyanobacteriales	Coleofasciculaceae	Coleofasciculus	s__	K01895	acetyl-CoA synthetase	6.2.1.1	Methanogenesis	1	Acetoclastic
E22bin.0066	A4N5-Amb_21_NODE_5358_length_10566_cov_101.535534_4	d__Bacteria	Cyanobacteria	c__Cyanobacteriia	o__Cyanobacteriales	Coleofasciculaceae	Coleofasciculus	s__	K09815	zinc transport system substrate-binding protein		Transporter		Metals
E22bin.0066	A4N5-Amb_21_NODE_5493_length_10424_cov_97.013212_13	d__Bacteria	Cyanobacteria	c__Cyanobacteriia	o__Cyanobacteriales	Coleofasciculaceae	Coleofasciculus	s__	K02707	photosystem II cytochrome b559 subunit alpha		Carbon fixation		Photosystem II
E22bin.0066	A4N5-Amb_21_NODE_5517_length_10394_cov_132.237064_7	d__Bacteria	Cyanobacteria	c__Cyanobacteriia	o__Cyanobacteriales	Coleofasciculaceae	Coleofasciculus	s__	K03711	Fur family transcriptional regulator, ferric uptake regulator		Transporter		Metals
E22bin.0066	A4N5-Amb_21_NODE_5526_length_10385_cov_117.481897_2	d__Bacteria	Cyanobacteria	c__Cyanobacteriia	o__Cyanobacteriales	Coleofasciculaceae	Coleofasciculus	s__	K13038	phosphopantothenoylcysteine decarboxylase / phosphopantothenate---cysteine ligase	4.1.1.36	Cofactors		Coenzyme A biosynthesis, archaea
E22bin.0066	A4N5-Amb_21_NODE_5526_length_10385_cov_117.481897_2	d__Bacteria	Cyanobacteria	c__Cyanobacteriia	o__Cyanobacteriales	Coleofasciculaceae	Coleofasciculus	s__	K13038	phosphopantothenoylcysteine decarboxylase / phosphopantothenate---cysteine ligase	4.1.1.36	Cofactors		Coenzyme A biosynthesis, pantothenate
E22bin.0066	A4N5-Amb_21_NODE_5576_length_10336_cov_94.371462_7	d__Bacteria	Cyanobacteria	c__Cyanobacteriia	o__Cyanobacteriales	Coleofasciculaceae	Coleofasciculus	s__	K03550	holliday junction DNA helicase RuvA		Stress		DNA repair
E22bin.0066	A4N5-Amb_21_NODE_5632_length_10276_cov_93.551805_9	d__Bacteria	Cyanobacteria	c__Cyanobacteriia	o__Cyanobacteriales	Coleofasciculaceae	Coleofasciculus	s__	K03551	holliday junction DNA helicase RuvB	5.6.2.4	Stress		DNA repair
E22bin.0066	A4N5-Amb_21_NODE_5674_length_10222_cov_99.254942_3	d__Bacteria	Cyanobacteria	c__Cyanobacteriia	o__Cyanobacteriales	Coleofasciculaceae	Coleofasciculus	s__	K03671	thioredoxin		Stress		ROS
E22bin.0066	A4N5-Amb_21_NODE_5769_length_10113_cov_100.491450_1	d__Bacteria	Cyanobacteria	c__Cyanobacteriia	o__Cyanobacteriales	Coleofasciculaceae	Coleofasciculus	s__	K11522	two-component system, chemotaxis family, response regulator PixG		Miscellaneous		Phototaxis
E22bin.0066	A4N5-Amb_21_NODE_5826_length_10060_cov_93.224188_6	d__Bacteria	Cyanobacteria	c__Cyanobacteriia	o__Cyanobacteriales	Coleofasciculaceae	Coleofasciculus	s__	K02669	twitching motility protein PilT		Miscellaneous		Twitching
E22bin.0066	A4N5-Amb_21_NODE_5910_length_9974_cov_91.918843_4	d__Bacteria	Cyanobacteria	c__Cyanobacteriia	o__Cyanobacteriales	Coleofasciculaceae	Coleofasciculus	s__	K02636	cytochrome b6-f complex iron-sulfur subunit	7.1.1.6	ETC Complexes		cytochrome b6f complex
E22bin.0066	A4N5-Amb_21_NODE_5910_length_9974_cov_91.918843_5	d__Bacteria	Cyanobacteria	c__Cyanobacteriia	o__Cyanobacteriales	Coleofasciculaceae	Coleofasciculus	s__	K17218	sulfide:quinone oxidoreductase	1.8.5.4	Sulfur		S redox
E22bin.0066	A4N5-Amb_21_NODE_5926_length_9955_cov_96.678182_6	d__Bacteria	Cyanobacteria	c__Cyanobacteriia	o__Cyanobacteriales	Coleofasciculaceae	Coleofasciculus	s__	K00134	glyceraldehyde 3-phosphate dehydrogenase	1.2.1.12	Carbon fixation		CBB
E22bin.0066	A4N5-Amb_21_NODE_593_length_30552_cov_86.860052_22	d__Bacteria	Cyanobacteria	c__Cyanobacteriia	o__Cyanobacteriales	Coleofasciculaceae	Coleofasciculus	s__	K00459	nitronate monooxygenase		Nitrogen		N related
E22bin.0066	A4N5-Amb_21_NODE_6043_length_9833_cov_92.934445_6	d__Bacteria	Cyanobacteria	c__Cyanobacteriia	o__Cyanobacteriales	Coleofasciculaceae	Coleofasciculus	s__	K05845	osmoprotectant transport system substrate-binding protein		Stress		Osmoregulation
E22bin.0066	A4N5-Amb_21_NODE_6122_length_9757_cov_94.970315_5	d__Bacteria	Cyanobacteria	c__Cyanobacteriia	o__Cyanobacteriales	Coleofasciculaceae	Coleofasciculus	s__	K02011	iron(III) transport system permease protein		Transporter		Metals
E22bin.0066	A4N5-Amb_21_NODE_6324_length_9550_cov_88.771459_5	d__Bacteria	Cyanobacteria	c__Cyanobacteriia	o__Cyanobacteriales	Coleofasciculaceae	Coleofasciculus	s__	K03090	polymerase sigma-B factor		Stress		DNA repair
E22bin.0066	A4N5-Amb_21_NODE_652_length_29449_cov_93.357624_16	d__Bacteria	Cyanobacteria	c__Cyanobacteriia	o__Cyanobacteriales	Coleofasciculaceae	Coleofasciculus	s__	K02641	ferredoxin--NADP+ reductase	1.18.1.2	Fermentation		butanol-Alt
E22bin.0066	A4N5-Amb_21_NODE_652_length_29449_cov_93.357624_17	d__Bacteria	Cyanobacteria	c__Cyanobacteriia	o__Cyanobacteriales	Coleofasciculaceae	Coleofasciculus	s__	K00855	phosphoribulokinase	2.7.1.19	Carbon fixation	1	CBB
E22bin.0066	A4N5-Amb_21_NODE_6657_length_9260_cov_92.673656_9	d__Bacteria	Cyanobacteria	c__Cyanobacteriia	o__Cyanobacteriales	Coleofasciculaceae	Coleofasciculus	s__	K02634	apocytochrome f		ETC Complexes		cytochrome b6f complex
E22bin.0066	A4N5-Amb_21_NODE_6657_length_9260_cov_92.673656_10	d__Bacteria	Cyanobacteria	c__Cyanobacteriia	o__Cyanobacteriales	Coleofasciculaceae	Coleofasciculus	s__	K02636	cytochrome b6-f complex iron-sulfur subunit	7.1.1.6	ETC Complexes		cytochrome b6f complex
E22bin.0066	A4N5-Amb_21_NODE_6787_length_9156_cov_77.690803_1	d__Bacteria	Cyanobacteria	c__Cyanobacteriia	o__Cyanobacteriales	Coleofasciculaceae	Coleofasciculus	s__	K00341	NADH-quinone oxidoreductase subunit L	7.1.1.2	ETC Complexes		NADH:quinone redox, prokaryotes
E22bin.0066	A4N5-Amb_21_NODE_7026_length_8953_cov_93.779726_6	d__Bacteria	Cyanobacteria	c__Cyanobacteriia	o__Cyanobacteriales	Coleofasciculaceae	Coleofasciculus	s__	K02010	iron(III) transport system ATP-binding protein	7.2.2.7	Transporter		Metals
E22bin.0066	A4N5-Amb_21_NODE_7026_length_8953_cov_93.779726_9	d__Bacteria	Cyanobacteria	c__Cyanobacteriia	o__Cyanobacteriales	Coleofasciculaceae	Coleofasciculus	s__	K11645	fructose-biphosphate aldolase, class I	4.2.1.13	Carbon fixation		CBB
E22bin.0066	A4N5-Amb_21_NODE_712_length_28475_cov_146.260873_18	d__Bacteria	Cyanobacteria	c__Cyanobacteriia	o__Cyanobacteriales	Coleofasciculaceae	Coleofasciculus	s__	K01673	carbonic anhydrase		Nitrogen		N related
E22bin.0066	A4N5-Amb_21_NODE_7186_length_8819_cov_96.152556_1	d__Bacteria	Cyanobacteria	c__Cyanobacteriia	o__Cyanobacteriales	Coleofasciculaceae	Coleofasciculus	s__	K16566	exopolysaccharide production protein ExoY		Miscellaneous		Exopolysaccharide biosynthesis
E22bin.0066	A4N5-Amb_21_NODE_7289_length_8741_cov_93.035690_7	d__Bacteria	Cyanobacteria	c__Cyanobacteriia	o__Cyanobacteriales	Coleofasciculaceae	Coleofasciculus	s__	K02276	Cytochrome c oxidase, prokaryotes		ETC Complexes		Cytochrome c oxidase, prokaryotes
E22bin.0066	A4N5-Amb_21_NODE_7289_length_8741_cov_93.035690_8	d__Bacteria	Cyanobacteria	c__Cyanobacteriia	o__Cyanobacteriales	Coleofasciculaceae	Coleofasciculus	s__	K02274	Cytochrome c oxidase, prokaryotes		ETC Complexes		Cytochrome c oxidase, prokaryotes
E22bin.0066	A4N5-Amb_21_NODE_7289_length_8741_cov_93.035690_9	d__Bacteria	Cyanobacteria	c__Cyanobacteriia	o__Cyanobacteriales	Coleofasciculaceae	Coleofasciculus	s__	K02275	Cytochrome c oxidase, prokaryotes		ETC Complexes		Cytochrome c oxidase, prokaryotes
E22bin.0066	A4N5-Amb_21_NODE_7311_length_8722_cov_89.905388_1	d__Bacteria	Cyanobacteria	c__Cyanobacteriia	o__Cyanobacteriales	Coleofasciculaceae	Coleofasciculus	s__	K04047	starvation-inducible DNA-binding protein		Stress		Detox
E22bin.0066	A4N5-Amb_21_NODE_7311_length_8722_cov_89.905388_5	d__Bacteria	Cyanobacteria	c__Cyanobacteriia	o__Cyanobacteriales	Coleofasciculaceae	Coleofasciculus	s__	K00024	malate dehydrogenase	1.1.1.37	Carbon fixation		DCHB
E22bin.0066	A4N5-Amb_21_NODE_7311_length_8722_cov_89.905388_5	d__Bacteria	Cyanobacteria	c__Cyanobacteriia	o__Cyanobacteriales	Coleofasciculaceae	Coleofasciculus	s__	K00024	malate dehydrogenase	1.1.1.37	C metabolism		TCA-2nd
E22bin.0066	A4N5-Amb_21_NODE_7311_length_8722_cov_89.905388_5	d__Bacteria	Cyanobacteria	c__Cyanobacteriia	o__Cyanobacteriales	Coleofasciculaceae	Coleofasciculus	s__	K00024	malate dehydrogenase	1.1.1.37	Carbon fixation		rTCA !st
E22bin.0066	A4N5-Amb_21_NODE_7311_length_8722_cov_89.905388_5	d__Bacteria	Cyanobacteria	c__Cyanobacteriia	o__Cyanobacteriales	Coleofasciculaceae	Coleofasciculus	s__	K00024	malate dehydrogenase	1.1.1.37	Carbon fixation		irTCA
E22bin.0066	A4N5-Amb_21_NODE_7311_length_8722_cov_89.905388_5	d__Bacteria	Cyanobacteria	c__Cyanobacteriia	o__Cyanobacteriales	Coleofasciculaceae	Coleofasciculus	s__	K00024	malate dehydrogenase	1.1.1.37	Carbon fixation		Glyoxilate cycle
E22bin.0066	A4N5-Amb_21_NODE_7326_length_8716_cov_93.618751_6	d__Bacteria	Cyanobacteria	c__Cyanobacteriia	o__Cyanobacteriales	Coleofasciculaceae	Coleofasciculus	s__	K03574	8-oxo-dGTP diphosphatase	3.6.1.55	Stress		ROS
E22bin.0066	A4N5-Amb_21_NODE_7333_length_8712_cov_98.906319_6	d__Bacteria	Cyanobacteria	c__Cyanobacteriia	o__Cyanobacteriales	Coleofasciculaceae	Coleofasciculus	s__	K02637	cytochrome b6-f complex subunit 4		ETC Complexes		cytochrome b6f complex
E22bin.0066	A4N5-Amb_21_NODE_7333_length_8712_cov_98.906319_7	d__Bacteria	Cyanobacteria	c__Cyanobacteriia	o__Cyanobacteriales	Coleofasciculaceae	Coleofasciculus	s__	K02635	cytochrome b6		ETC Complexes		cytochrome b6f complex
E22bin.0066	A4N5-Amb_21_NODE_7401_length_8657_cov_88.958382_6	d__Bacteria	Cyanobacteria	c__Cyanobacteriia	o__Cyanobacteriales	Coleofasciculaceae	Coleofasciculus	s__	K03893	arsenical pump membrane protein		Transporter		Metals
E22bin.0066	A4N5-Amb_21_NODE_746_length_28054_cov_96.213579_5	d__Bacteria	Cyanobacteria	c__Cyanobacteriia	o__Cyanobacteriales	Coleofasciculaceae	Coleofasciculus	s__	K09815	zinc transport system substrate-binding protein		Transporter		Metals
E22bin.0066	A4N5-Amb_21_NODE_746_length_28054_cov_96.213579_12	d__Bacteria	Cyanobacteria	c__Cyanobacteriia	o__Cyanobacteriales	Coleofasciculaceae	Coleofasciculus	s__	K04759	ferrous iron transport protein B		Transporter		Metals
E22bin.0066	A4N5-Amb_21_NODE_7471_length_8596_cov_91.399953_2	d__Bacteria	Cyanobacteria	c__Cyanobacteriia	o__Cyanobacteriales	Coleofasciculaceae	Coleofasciculus	s__	K01673	carbonic anhydrase		Nitrogen		N related
E22bin.0066	A4N5-Amb_21_NODE_756_length_27904_cov_92.858559_5	d__Bacteria	Cyanobacteria	c__Cyanobacteriia	o__Cyanobacteriales	Coleofasciculaceae	Coleofasciculus	s__	K06987	uncharacterized protein		Miscellaneous		Nitrogen storage
E22bin.0066	A4N5-Amb_21_NODE_756_length_27904_cov_92.858559_22	d__Bacteria	Cyanobacteria	c__Cyanobacteriia	o__Cyanobacteriales	Coleofasciculaceae	Coleofasciculus	s__	K01007	pyruvate-water dikinase	2.7.9.2	Carbon fixation		DCHB
E22bin.0066	A4N5-Amb_21_NODE_756_length_27904_cov_92.858559_22	d__Bacteria	Cyanobacteria	c__Cyanobacteriia	o__Cyanobacteriales	Coleofasciculaceae	Coleofasciculus	s__	K01007	pyruvate-water dikinase	2.7.9.2	Carbon fixation		rTCA !st
E22bin.0066	A4N5-Amb_21_NODE_760_length_27822_cov_92.344294_14	d__Bacteria	Cyanobacteria	c__Cyanobacteriia	o__Cyanobacteriales	Coleofasciculaceae	Coleofasciculus	s__	K03316	Na+:H+ antiporter		Stress		Osmoregulation
E22bin.0066	A4N5-Amb_21_NODE_8240_length_8072_cov_91.069976_1	d__Bacteria	Cyanobacteria	c__Cyanobacteriia	o__Cyanobacteriales	Coleofasciculaceae	Coleofasciculus	s__	K00575	chemotaxis protein methyltransferase CheR	2.1.1.80	Miscellaneous		Chemotaxis
E22bin.0066	A4N5-Amb_21_NODE_8240_length_8072_cov_91.069976_2	d__Bacteria	Cyanobacteria	c__Cyanobacteriia	o__Cyanobacteriales	Coleofasciculaceae	Coleofasciculus	s__	K03412	two-component system, chemotaxis family, protein-glutamate methylesterase/glutaminase	3.1.1.61	Miscellaneous		Chemotaxis
E22bin.0066	A4N5-Amb_21_NODE_8250_length_8069_cov_89.416396_3	d__Bacteria	Cyanobacteria	c__Cyanobacteriia	o__Cyanobacteriales	Coleofasciculaceae	Coleofasciculus	s__	K02575	MFS transporter, NNP family, nitrate/nitrite transporter		Transporter	1	nitrate assimilation
E22bin.0066	A4N5-Amb_21_NODE_8250_length_8069_cov_89.416396_4	d__Bacteria	Cyanobacteria	c__Cyanobacteriia	o__Cyanobacteriales	Coleofasciculaceae	Coleofasciculus	s__	K00367	ferredoxin-nitrate reductase	1.7.7.2	Nitrogen	1	ANR
E22bin.0066	A4N5-Amb_21_NODE_8687_length_7808_cov_95.742809_8	d__Bacteria	Cyanobacteria	c__Cyanobacteriia	o__Cyanobacteriales	Coleofasciculaceae	Coleofasciculus	s__	K07304	peptide-methionine (S)-S-oxide reductase	1.8.4.11	Stress		ROS
E22bin.0066	A4N5-Amb_21_NODE_8687_length_7808_cov_95.742809_9	d__Bacteria	Cyanobacteria	c__Cyanobacteriia	o__Cyanobacteriales	Coleofasciculaceae	Coleofasciculus	s__	K00077	2-dehydropantoate 2-reductase	1.1.1.169	Cofactors		Coenzyme A biosynthesis, archaea
E22bin.0066	A4N5-Amb_21_NODE_891_length_25942_cov_120.439255_3	d__Bacteria	Cyanobacteria	c__Cyanobacteriia	o__Cyanobacteriales	Coleofasciculaceae	Coleofasciculus	s__	K00656	formate C-acetyltransferase	2.3.1.54	Fermentation		formate
E22bin.0066	A4N5-Amb_21_NODE_891_length_25942_cov_120.439255_4	d__Bacteria	Cyanobacteria	c__Cyanobacteriia	o__Cyanobacteriales	Coleofasciculaceae	Coleofasciculus	s__	K04069	pyruvate formate lyase activating enzyme	1.97.1.4	Fermentation		formate
E22bin.0066	A4N5-Amb_21_NODE_891_length_25942_cov_120.439255_11	d__Bacteria	Cyanobacteria	c__Cyanobacteriia	o__Cyanobacteriales	Coleofasciculaceae	Coleofasciculus	s__	K03403	magnesium chelatase subunit H	6.6.1.1	Miscellaneous		Chlorophyll synthesis
E22bin.0066	A4N5-Amb_21_NODE_9023_length_7610_cov_92.589676_3	d__Bacteria	Cyanobacteria	c__Cyanobacteriia	o__Cyanobacteriales	Coleofasciculaceae	Coleofasciculus	s__	K02160	acetyl-CoA carboxylase biotin carboxyl carrier protein		Carbon fixation	1	3HP
E22bin.0066	A4N5-Amb_21_NODE_9184_length_7516_cov_91.932047_5	d__Bacteria	Cyanobacteria	c__Cyanobacteriia	o__Cyanobacteriales	Coleofasciculaceae	Coleofasciculus	s__	K06987	uncharacterized protein		Miscellaneous		Nitrogen storage
E22bin.0066	A4N5-Amb_21_NODE_9321_length_7441_cov_96.683861_3	d__Bacteria	Cyanobacteria	c__Cyanobacteriia	o__Cyanobacteriales	Coleofasciculaceae	Coleofasciculus	s__	K01963	acetyl-CoA carboxylase biotin carboxylase subunit beta	6.4.1.2	Carbon fixation	1	3HP
E22bin.0066	A4N5-Amb_21_NODE_934_length_25342_cov_91.677146_11	d__Bacteria	Cyanobacteria	c__Cyanobacteriia	o__Cyanobacteriales	Coleofasciculaceae	Coleofasciculus	s__	K02112	F-type H+/Na+-transporting ATPase subunit beta	7.1.2.2	ETC Complexes		F-type ATPase
E22bin.0066	A4N5-Amb_21_NODE_934_length_25342_cov_91.677146_12	d__Bacteria	Cyanobacteria	c__Cyanobacteriia	o__Cyanobacteriales	Coleofasciculaceae	Coleofasciculus	s__	K02114	F-type H+/Na+-transporting ATPase subunit epsilon		ETC Complexes		F-type ATPase
E22bin.0066	A4N5-Amb_21_NODE_934_length_25342_cov_91.677146_18	d__Bacteria	Cyanobacteria	c__Cyanobacteriia	o__Cyanobacteriales	Coleofasciculaceae	Coleofasciculus	s__	K25152	gliding motility-associated transport system ATP-binding protei		Miscellaneous		Gliding
E22bin.0066	A4N5-Amb_21_NODE_934_length_25342_cov_91.677146_19	d__Bacteria	Cyanobacteria	c__Cyanobacteriia	o__Cyanobacteriales	Coleofasciculaceae	Coleofasciculus	s__	K25151	gliding motility-associated transport system permease protein		Miscellaneous		Gliding
E22bin.0066	A4N5-Amb_21_NODE_934_length_25342_cov_91.677146_20	d__Bacteria	Cyanobacteria	c__Cyanobacteriia	o__Cyanobacteriales	Coleofasciculaceae	Coleofasciculus	s__	K25153	gliding motility-associatede transport system auxiliary component		Miscellaneous		Gliding
E22bin.0066	A4N5-Amb_21_NODE_9371_length_7410_cov_94.349558_4	d__Bacteria	Cyanobacteria	c__Cyanobacteriia	o__Cyanobacteriales	Coleofasciculaceae	Coleofasciculus	s__	K00925	acetate kinase	2.7.2.1	Methanogenesis	1	Acetoclastic
E22bin.0066	A4N5-Amb_21_NODE_9425_length_7377_cov_91.517072_6	d__Bacteria	Cyanobacteria	c__Cyanobacteriia	o__Cyanobacteriales	Coleofasciculaceae	Coleofasciculus	s__	K13283	ferrous-iron efflux pump		Transporter		Metals
E22bin.0066	A4N5-Amb_21_NODE_9465_length_7353_cov_87.951905_4	d__Bacteria	Cyanobacteria	c__Cyanobacteriia	o__Cyanobacteriales	Coleofasciculaceae	Coleofasciculus	s__	K02704	photosystem II CP47 chlorophyll apoprotein		Carbon fixation		Photosystem II
E22bin.0066	A4N5-Amb_21_NODE_959_length_24942_cov_80.202355_3	d__Bacteria	Cyanobacteria	c__Cyanobacteriia	o__Cyanobacteriales	Coleofasciculaceae	Coleofasciculus	s__	K04565	superoxide dismutase, Cu-Zn family	1.15.1.1	Stress		ROS
E22bin.0066	A4N5-Amb_21_NODE_959_length_24942_cov_80.202355_5	d__Bacteria	Cyanobacteria	c__Cyanobacteriia	o__Cyanobacteriales	Coleofasciculaceae	Coleofasciculus	s__	K03702	excinuclease ABC subunit B		Stress		DNA repair
E22bin.0066	A4N5-Amb_21_NODE_959_length_24942_cov_80.202355_11	d__Bacteria	Cyanobacteria	c__Cyanobacteriia	o__Cyanobacteriales	Coleofasciculaceae	Coleofasciculus	s__	K11523	two-component system, chemotaxis family, response regulator PixH		Miscellaneous		Phototaxis
E22bin.0066	A4N5-Amb_21_NODE_9711_length_7239_cov_95.719237_6	d__Bacteria	Cyanobacteria	c__Cyanobacteriia	o__Cyanobacteriales	Coleofasciculaceae	Coleofasciculus	s__	K01551	arsenite/tail-anchored protein-transporting ATPase	7.3.2.7	Transporter		Metals
E22bin.0104	A4N5-Amb_3_NODE_1001_length_24421_cov_7.599319_8	d__Bacteria	KSB1	c__UBA2214	o__UBA2214	Zgenome-0027	JAFGEC01	s__	K01991	polysaccharide biosynthesis/export protein		Miscellaneous		Exopolysaccharide biosynthesis
E22bin.0104	A4N5-Amb_3_NODE_10113_length_7050_cov_7.488206_5	d__Bacteria	KSB1	c__UBA2214	o__UBA2214	Zgenome-0027	JAFGEC01	s__	K01006	pyruvate orthophosphate dikinase	2.7.9.1	Carbon fixation		rTCA !st
E22bin.0104	A4N5-Amb_3_NODE_1087_length_23607_cov_7.268045_1	d__Bacteria	KSB1	c__UBA2214	o__UBA2214	Zgenome-0027	JAFGEC01	s__	K07391	magnesium chelatase family protein		Miscellaneous		Chlorophyll synthesis
E22bin.0104	A4N5-Amb_3_NODE_1087_length_23607_cov_7.268045_11	d__Bacteria	KSB1	c__UBA2214	o__UBA2214	Zgenome-0027	JAFGEC01	s__	K02014	iron complex outermembrane recepter protein		Transporter		Metals
E22bin.0104	A4N5-Amb_3_NODE_1087_length_23607_cov_7.268045_13	d__Bacteria	KSB1	c__UBA2214	o__UBA2214	Zgenome-0027	JAFGEC01	s__	K04759	ferrous iron transport protein B		Transporter		Metals
E22bin.0104	A4N5-Amb_3_NODE_1087_length_23607_cov_7.268045_14	d__Bacteria	KSB1	c__UBA2214	o__UBA2214	Zgenome-0027	JAFGEC01	s__	K04758	ferrous iron transport protein A		Transporter		Metals
E22bin.0104	A4N5-Amb_3_NODE_1118_length_23265_cov_6.813486_5	d__Bacteria	KSB1	c__UBA2214	o__UBA2214	Zgenome-0027	JAFGEC01	s__	K07301	cation:H+ antiporter		Stress		Osmoregulation
E22bin.0104	A4N5-Amb_3_NODE_1118_length_23265_cov_6.813486_13	d__Bacteria	KSB1	c__UBA2214	o__UBA2214	Zgenome-0027	JAFGEC01	s__	K02014	iron complex outermembrane recepter protein		Transporter		Metals
E22bin.0104	A4N5-Amb_3_NODE_1178_length_22694_cov_7.380494_13	d__Bacteria	KSB1	c__UBA2214	o__UBA2214	Zgenome-0027	JAFGEC01	s__	K01624	fructose-biphosphate aldolase, class II	4.2.1.13	Carbon fixation		CBB
E22bin.0104	A4N5-Amb_3_NODE_120_length_57602_cov_7.284724_31	d__Bacteria	KSB1	c__UBA2214	o__UBA2214	Zgenome-0027	JAFGEC01	s__	K16566	exopolysaccharide production protein ExoY		Miscellaneous		Exopolysaccharide biosynthesis
E22bin.0104	A4N5-Amb_3_NODE_120_length_57602_cov_7.284724_37	d__Bacteria	KSB1	c__UBA2214	o__UBA2214	Zgenome-0027	JAFGEC01	s__	K24105	mutual gliding-motility protein MglA		Miscellaneous		Gliding
E22bin.0104	A4N5-Amb_3_NODE_1249_length_22090_cov_6.697300_4	d__Bacteria	KSB1	c__UBA2214	o__UBA2214	Zgenome-0027	JAFGEC01	s__	K01991	polysaccharide biosynthesis/export protein		Miscellaneous		Exopolysaccharide biosynthesis
E22bin.0104	A4N5-Amb_3_NODE_1249_length_22090_cov_6.697300_7	d__Bacteria	KSB1	c__UBA2214	o__UBA2214	Zgenome-0027	JAFGEC01	s__	K02651	pilus assembly protein Flp/PilA		Miscellaneous		Pili
E22bin.0104	A4N5-Amb_3_NODE_1249_length_22090_cov_6.697300_17	d__Bacteria	KSB1	c__UBA2214	o__UBA2214	Zgenome-0027	JAFGEC01	s__	K03574	8-oxo-dGTP diphosphatase	3.6.1.55	Stress		ROS
E22bin.0104	A4N5-Amb_3_NODE_1266_length_21931_cov_7.474584_7	d__Bacteria	KSB1	c__UBA2214	o__UBA2214	Zgenome-0027	JAFGEC01	s__	K00335	NADH-quinone oxidoreductase subunit F	7.1.1.2	ETC Complexes		NADH:quinone redox, prokaryotes
E22bin.0104	A4N5-Amb_3_NODE_1266_length_21931_cov_7.474584_8	d__Bacteria	KSB1	c__UBA2214	o__UBA2214	Zgenome-0027	JAFGEC01	s__	K18332	NADP-reducing hydrogenase subunit HndB	1.12.1.3	Electron transfer		soluble
E22bin.0104	A4N5-Amb_3_NODE_126_length_56833_cov_6.919564_10	d__Bacteria	KSB1	c__UBA2214	o__UBA2214	Zgenome-0027	JAFGEC01	s__	K00282	glycine cleavage system P protein (glycine dehydrogenase) subunit 1	1.4.4.2	Carbon fixation		rGly
E22bin.0104	A4N5-Amb_3_NODE_126_length_56833_cov_6.919564_11	d__Bacteria	KSB1	c__UBA2214	o__UBA2214	Zgenome-0027	JAFGEC01	s__	K02437	glycine cleavage system H protein		Carbon fixation		rGly
E22bin.0104	A4N5-Amb_3_NODE_126_length_56833_cov_6.919564_12	d__Bacteria	KSB1	c__UBA2214	o__UBA2214	Zgenome-0027	JAFGEC01	s__	K01961	acetyl-CoA carboxylase biotin carboxylase subunit	6.4.1.2	Carbon fixation	1	3HP
E22bin.0104	A4N5-Amb_3_NODE_126_length_56833_cov_6.919564_13	d__Bacteria	KSB1	c__UBA2214	o__UBA2214	Zgenome-0027	JAFGEC01	s__	K02160	acetyl-CoA carboxylase biotin carboxyl carrier protein		Carbon fixation	1	3HP
E22bin.0104	A4N5-Amb_3_NODE_126_length_56833_cov_6.919564_34	d__Bacteria	KSB1	c__UBA2214	o__UBA2214	Zgenome-0027	JAFGEC01	s__	K00283	glycine cleavage system P protein (glycine dehydrogenase) subunit 2	1.4.4.2	Carbon fixation		rGly
E22bin.0104	A4N5-Amb_3_NODE_1277_length_21851_cov_8.327858_8	d__Bacteria	KSB1	c__UBA2214	o__UBA2214	Zgenome-0027	JAFGEC01	s__	K02120	V/A-type H+/Na+-transporting ATPase subunit D		ETC Complexes		V/A-type ATPase
E22bin.0104	A4N5-Amb_3_NODE_1277_length_21851_cov_8.327858_9	d__Bacteria	KSB1	c__UBA2214	o__UBA2214	Zgenome-0027	JAFGEC01	s__	K02118	V/A-type H+/Na+-transporting ATPase subunit B		ETC Complexes		V/A-type ATPase
E22bin.0104	A4N5-Amb_3_NODE_1277_length_21851_cov_8.327858_10	d__Bacteria	KSB1	c__UBA2214	o__UBA2214	Zgenome-0027	JAFGEC01	s__	K02117	V/A-type H+/Na+-transporting ATPase subunit A	7.1.2.2	ETC Complexes		V/A-type ATPase
E22bin.0104	A4N5-Amb_3_NODE_1277_length_21851_cov_8.327858_12	d__Bacteria	KSB1	c__UBA2214	o__UBA2214	Zgenome-0027	JAFGEC01	s__	K02122	V/A-type H+/Na+-transporting ATPase subunit F		ETC Complexes		V/A-type ATPase
E22bin.0104	A4N5-Amb_3_NODE_1277_length_21851_cov_8.327858_13	d__Bacteria	KSB1	c__UBA2214	o__UBA2214	Zgenome-0027	JAFGEC01	s__	K02124	V/A-type H+/Na+-transporting ATPase subunit K		ETC Complexes		V/A-type ATPase
E22bin.0104	A4N5-Amb_3_NODE_1277_length_21851_cov_8.327858_14	d__Bacteria	KSB1	c__UBA2214	o__UBA2214	Zgenome-0027	JAFGEC01	s__	K02123	V/A-type H+/Na+-transporting ATPase subunit I		ETC Complexes		V/A-type ATPase
E22bin.0104	A4N5-Amb_3_NODE_1277_length_21851_cov_8.327858_15	d__Bacteria	KSB1	c__UBA2214	o__UBA2214	Zgenome-0027	JAFGEC01	s__	K02119	V/A-type H+/Na+-transporting ATPase subunit C		ETC Complexes		V/A-type ATPase
E22bin.0104	A4N5-Amb_3_NODE_1317_length_21517_cov_6.641739_3	d__Bacteria	KSB1	c__UBA2214	o__UBA2214	Zgenome-0027	JAFGEC01	s__	K03782	catalase-peroxidase	1.11.1.21	Stress		ROS
E22bin.0104	A4N5-Amb_3_NODE_1386_length_20949_cov_6.863645_6	d__Bacteria	KSB1	c__UBA2214	o__UBA2214	Zgenome-0027	JAFGEC01	s__	K02014	iron complex outermembrane recepter protein		Transporter		Metals
E22bin.0104	A4N5-Amb_3_NODE_1387_length_20948_cov_6.221988_2	d__Bacteria	KSB1	c__UBA2214	o__UBA2214	Zgenome-0027	JAFGEC01	s__	K00127	formate dehydrogenase subunit gamma		Electron transfer		hydrogenase
E22bin.0104	A4N5-Amb_3_NODE_1387_length_20948_cov_6.221988_18	d__Bacteria	KSB1	c__UBA2214	o__UBA2214	Zgenome-0027	JAFGEC01	s__	K14083	trimethylamine---corrinoid protein Co-methyltransferase	2.1.1.250	Methylotrophy	1	Methyl-N
E22bin.0104	A4N5-Amb_3_NODE_1392_length_20927_cov_6.416299_15	d__Bacteria	KSB1	c__UBA2214	o__UBA2214	Zgenome-0027	JAFGEC01	s__	K02111	F-type H+/Na+-transporting ATPase subunit alpha	7.1.2.2	ETC Complexes		F-type ATPase
E22bin.0104	A4N5-Amb_3_NODE_1392_length_20927_cov_6.416299_16	d__Bacteria	KSB1	c__UBA2214	o__UBA2214	Zgenome-0027	JAFGEC01	s__	K02109	F-type H+/Na+-transporting ATPase subunit b		ETC Complexes		F-type ATPase
E22bin.0104	A4N5-Amb_3_NODE_1392_length_20927_cov_6.416299_17	d__Bacteria	KSB1	c__UBA2214	o__UBA2214	Zgenome-0027	JAFGEC01	s__	K02110	F-type H+/Na+-transporting ATPase subunit c		ETC Complexes		F-type ATPase
E22bin.0104	A4N5-Amb_3_NODE_1392_length_20927_cov_6.416299_18	d__Bacteria	KSB1	c__UBA2214	o__UBA2214	Zgenome-0027	JAFGEC01	s__	K02108	F-type H+/Na+-transporting ATPase subunit a		ETC Complexes		F-type ATPase
E22bin.0104	A4N5-Amb_3_NODE_1392_length_20927_cov_6.416299_23	d__Bacteria	KSB1	c__UBA2214	o__UBA2214	Zgenome-0027	JAFGEC01	s__	K02112	F-type H+/Na+-transporting ATPase subunit beta	7.1.2.2	ETC Complexes		F-type ATPase
E22bin.0104	A4N5-Amb_3_NODE_14355_length_5526_cov_6.955218_2	d__Bacteria	KSB1	c__UBA2214	o__UBA2214	Zgenome-0027	JAFGEC01	s__	K25151	gliding motility-associated transport system permease protein		Miscellaneous		Gliding
E22bin.0104	A4N5-Amb_3_NODE_14355_length_5526_cov_6.955218_3	d__Bacteria	KSB1	c__UBA2214	o__UBA2214	Zgenome-0027	JAFGEC01	s__	K25153	gliding motility-associatede transport system auxiliary component		Miscellaneous		Gliding
E22bin.0104	A4N5-Amb_3_NODE_14387_length_5517_cov_7.483706_1	d__Bacteria	KSB1	c__UBA2214	o__UBA2214	Zgenome-0027	JAFGEC01	s__	K02121	V/A-type H+/Na+-transporting ATPase subunit E		ETC Complexes		V/A-type ATPase
E22bin.0104	A4N5-Amb_3_NODE_144_length_53091_cov_7.090222_23	d__Bacteria	KSB1	c__UBA2214	o__UBA2214	Zgenome-0027	JAFGEC01	s__	K01524	exopolyphosphatase / guanosine-5'-triphosphate,3'-diphosphate pyrophosphatase	3.6.1.11	Miscellaneous		Phosphorous Scavenging
E22bin.0104	A4N5-Amb_3_NODE_1518_length_20064_cov_7.354990_4	d__Bacteria	KSB1	c__UBA2214	o__UBA2214	Zgenome-0027	JAFGEC01	s__	K03284	magnesium transporter		Transporter		Metals
E22bin.0104	A4N5-Amb_3_NODE_155_length_50543_cov_7.349469_26	d__Bacteria	KSB1	c__UBA2214	o__UBA2214	Zgenome-0027	JAFGEC01	s__	K00016	L-lactate dehydrogenase	1.1.1.27	Fermentation		lactate
E22bin.0104	A4N5-Amb_3_NODE_1614_length_19449_cov_6.174384_4	d__Bacteria	KSB1	c__UBA2214	o__UBA2214	Zgenome-0027	JAFGEC01	s__	K08315	hydrogenase 3 maturation protease	3.4.23.51	Electron transfer		hydrogenase
E22bin.0104	A4N5-Amb_3_NODE_1614_length_19449_cov_6.174384_6	d__Bacteria	KSB1	c__UBA2214	o__UBA2214	Zgenome-0027	JAFGEC01	s__	K05571	multicomponent Na+:H+ antiporter subunit G		Transporter		Antiporter (in acetoclastic)
E22bin.0104	A4N5-Amb_3_NODE_1614_length_19449_cov_6.174384_8	d__Bacteria	KSB1	c__UBA2214	o__UBA2214	Zgenome-0027	JAFGEC01	s__	K05569	multicomponent Na+:H+ antiporter subunit E		Transporter		Antiporter (in acetoclastic)
E22bin.0104	A4N5-Amb_3_NODE_1614_length_19449_cov_6.174384_9	d__Bacteria	KSB1	c__UBA2214	o__UBA2214	Zgenome-0027	JAFGEC01	s__	K05568	multicomponent Na+:H+ antiporter subunit D		Transporter		Antiporter (in acetoclastic)
E22bin.0104	A4N5-Amb_3_NODE_1614_length_19449_cov_6.174384_19	d__Bacteria	KSB1	c__UBA2214	o__UBA2214	Zgenome-0027	JAFGEC01	s__	K16951	anaerobic sulfite reductase subunit B		Sulfur		ASR
E22bin.0104	A4N5-Amb_3_NODE_1617_length_19436_cov_6.636396_8	d__Bacteria	KSB1	c__UBA2214	o__UBA2214	Zgenome-0027	JAFGEC01	s__	K05337	ferredoxin		ETC Complexes		Quinone related
E22bin.0104	A4N5-Amb_3_NODE_1675_length_19100_cov_8.035495_7	d__Bacteria	KSB1	c__UBA2214	o__UBA2214	Zgenome-0027	JAFGEC01	s__	K02014	iron complex outermembrane recepter protein		Transporter		Metals
E22bin.0104	A4N5-Amb_3_NODE_169_length_49726_cov_6.800870_2	d__Bacteria	KSB1	c__UBA2214	o__UBA2214	Zgenome-0027	JAFGEC01	s__	K04084	thioredoxin:protein disulfide reductase	1.8.4.16	Stress		ROS
E22bin.0104	A4N5-Amb_3_NODE_169_length_49726_cov_6.800870_37	d__Bacteria	KSB1	c__UBA2214	o__UBA2214	Zgenome-0027	JAFGEC01	s__	K00351	Na+-transporting NADH:ubiquinone oxidoreductase subunit F	7.2.1.1	ETC Complexes		Quinone related
E22bin.0104	A4N5-Amb_3_NODE_169_length_49726_cov_6.800870_38	d__Bacteria	KSB1	c__UBA2214	o__UBA2214	Zgenome-0027	JAFGEC01	s__	K00350	Na+-transporting NADH:ubiquinone oxidoreductase subunit E	7.2.1.1	ETC Complexes		Quinone related
E22bin.0104	A4N5-Amb_3_NODE_169_length_49726_cov_6.800870_39	d__Bacteria	KSB1	c__UBA2214	o__UBA2214	Zgenome-0027	JAFGEC01	s__	K00349	Na+-transporting NADH:ubiquinone oxidoreductase subunit D	7.2.1.1	ETC Complexes		Quinone related
E22bin.0104	A4N5-Amb_3_NODE_169_length_49726_cov_6.800870_40	d__Bacteria	KSB1	c__UBA2214	o__UBA2214	Zgenome-0027	JAFGEC01	s__	K00348	Na+-transporting NADH:ubiquinone oxidoreductase subunit C	7.2.1.1	ETC Complexes		Quinone related
E22bin.0104	A4N5-Amb_3_NODE_169_length_49726_cov_6.800870_41	d__Bacteria	KSB1	c__UBA2214	o__UBA2214	Zgenome-0027	JAFGEC01	s__	K00347	Na+-transporting NADH:ubiquinone oxidoreductase subunit B	7.2.1.1	ETC Complexes		Quinone related
E22bin.0104	A4N5-Amb_3_NODE_169_length_49726_cov_6.800870_42	d__Bacteria	KSB1	c__UBA2214	o__UBA2214	Zgenome-0027	JAFGEC01	s__	K00346	Na+-transporting NADH:ubiquinone oxidoreductase subunit A	7.2.1.1	ETC Complexes		Quinone related
E22bin.0104	A4N5-Amb_3_NODE_177_length_48877_cov_6.950924_5	d__Bacteria	KSB1	c__UBA2214	o__UBA2214	Zgenome-0027	JAFGEC01	s__	K02014	iron complex outermembrane recepter protein		Transporter		Metals
E22bin.0104	A4N5-Amb_3_NODE_177_length_48877_cov_6.950924_17	d__Bacteria	KSB1	c__UBA2214	o__UBA2214	Zgenome-0027	JAFGEC01	s__	K04065	hyperosmotically inducible periplasmic protein		Stress		Osmoregulation
E22bin.0104	A4N5-Amb_3_NODE_177_length_48877_cov_6.950924_27	d__Bacteria	KSB1	c__UBA2214	o__UBA2214	Zgenome-0027	JAFGEC01	s__	K00459	nitronate monooxygenase		Nitrogen		N related
E22bin.0104	A4N5-Amb_3_NODE_17_length_112724_cov_7.318455_43	d__Bacteria	KSB1	c__UBA2214	o__UBA2214	Zgenome-0027	JAFGEC01	s__	K00615	transketolase	2.2.1.1	Carbon fixation		CBB
E22bin.0104	A4N5-Amb_3_NODE_17_length_112724_cov_7.318455_81	d__Bacteria	KSB1	c__UBA2214	o__UBA2214	Zgenome-0027	JAFGEC01	s__	K02014	iron complex outermembrane recepter protein		Transporter		Metals
E22bin.0104	A4N5-Amb_3_NODE_17_length_112724_cov_7.318455_86	d__Bacteria	KSB1	c__UBA2214	o__UBA2214	Zgenome-0027	JAFGEC01	s__	K02014	iron complex outermembrane recepter protein		Transporter		Metals
E22bin.0104	A4N5-Amb_3_NODE_18751_length_4587_cov_7.108120_1	d__Bacteria	KSB1	c__UBA2214	o__UBA2214	Zgenome-0027	JAFGEC01	s__	K12267	peptide methionine sulfoxide reductase msrA/msrB	1.8.4.11	Stress		ROS
E22bin.0104	A4N5-Amb_3_NODE_1946_length_17950_cov_6.498184_8	d__Bacteria	KSB1	c__UBA2214	o__UBA2214	Zgenome-0027	JAFGEC01	s__	K03574	8-oxo-dGTP diphosphatase	3.6.1.55	Stress		ROS
E22bin.0104	A4N5-Amb_3_NODE_195_length_46666_cov_6.697646_10	d__Bacteria	KSB1	c__UBA2214	o__UBA2214	Zgenome-0027	JAFGEC01	s__	K00262	glutamate dehydrogenase (NADP+)		Nitrogen		N related
E22bin.0104	A4N5-Amb_3_NODE_2062_length_17411_cov_6.542809_6	d__Bacteria	KSB1	c__UBA2214	o__UBA2214	Zgenome-0027	JAFGEC01	s__	K02014	iron complex outermembrane recepter protein		Transporter		Metals
E22bin.0104	A4N5-Amb_3_NODE_2062_length_17411_cov_6.542809_9	d__Bacteria	KSB1	c__UBA2214	o__UBA2214	Zgenome-0027	JAFGEC01	s__	K02014	iron complex outermembrane recepter protein		Transporter		Metals
E22bin.0104	A4N5-Amb_3_NODE_209_length_45011_cov_6.675883_11	d__Bacteria	KSB1	c__UBA2214	o__UBA2214	Zgenome-0027	JAFGEC01	s__	K14393	cation/acetate symporter		Transporter		acetate
E22bin.0104	A4N5-Amb_3_NODE_210_length_44987_cov_7.162690_11	d__Bacteria	KSB1	c__UBA2214	o__UBA2214	Zgenome-0027	JAFGEC01	s__	K02014	iron complex outermembrane recepter protein		Transporter		Metals
E22bin.0104	A4N5-Amb_3_NODE_210_length_44987_cov_7.162690_21	d__Bacteria	KSB1	c__UBA2214	o__UBA2214	Zgenome-0027	JAFGEC01	s__	K09815	zinc transport system substrate-binding protein		Transporter		Metals
E22bin.0104	A4N5-Amb_3_NODE_210_length_44987_cov_7.162690_29	d__Bacteria	KSB1	c__UBA2214	o__UBA2214	Zgenome-0027	JAFGEC01	s__	K04065	hyperosmotically inducible periplasmic protein		Stress		Osmoregulation
E22bin.0104	A4N5-Amb_3_NODE_2174_length_17004_cov_6.869314_14	d__Bacteria	KSB1	c__UBA2214	o__UBA2214	Zgenome-0027	JAFGEC01	s__	K02014	iron complex outermembrane recepter protein		Transporter		Metals
E22bin.0104	A4N5-Amb_3_NODE_21_length_104305_cov_6.804854_21	d__Bacteria	KSB1	c__UBA2214	o__UBA2214	Zgenome-0027	JAFGEC01	s__	K05606	methylmalonyl-CoA/ethylmalonyl-CoA epimerase	5.1.99.1	Carbon fixation		3HP
E22bin.0104	A4N5-Amb_3_NODE_21_length_104305_cov_6.804854_21	d__Bacteria	KSB1	c__UBA2214	o__UBA2214	Zgenome-0027	JAFGEC01	s__	K05606	methylmalonyl-CoA/ethylmalonyl-CoA epimerase	5.1.99.1	Carbon fixation		HPHB
E22bin.0104	A4N5-Amb_3_NODE_21_length_104305_cov_6.804854_23	d__Bacteria	KSB1	c__UBA2214	o__UBA2214	Zgenome-0027	JAFGEC01	s__	K01849	methylmalonyl-CoA mutase C-terminal	5.4.99.2	Carbon fixation		3HP
E22bin.0104	A4N5-Amb_3_NODE_21_length_104305_cov_6.804854_23	d__Bacteria	KSB1	c__UBA2214	o__UBA2214	Zgenome-0027	JAFGEC01	s__	K01849	methylmalonyl-CoA mutase C-terminal	5.4.99.2	Carbon fixation		HPHB
E22bin.0104	A4N5-Amb_3_NODE_21_length_104305_cov_6.804854_24	d__Bacteria	KSB1	c__UBA2214	o__UBA2214	Zgenome-0027	JAFGEC01	s__	K01848	methylmalonyl-CoA mutase N-terminal	5.4.99.2	Carbon fixation		3HP
E22bin.0104	A4N5-Amb_3_NODE_21_length_104305_cov_6.804854_24	d__Bacteria	KSB1	c__UBA2214	o__UBA2214	Zgenome-0027	JAFGEC01	s__	K01848	methylmalonyl-CoA mutase N-terminal	5.4.99.2	Carbon fixation		HPHB
E22bin.0104	A4N5-Amb_3_NODE_21_length_104305_cov_6.804854_56	d__Bacteria	KSB1	c__UBA2214	o__UBA2214	Zgenome-0027	JAFGEC01	s__	K02040	phosphate transport system substrate-binding protein		Transporter		Phosphorous
E22bin.0104	A4N5-Amb_3_NODE_21_length_104305_cov_6.804854_71	d__Bacteria	KSB1	c__UBA2214	o__UBA2214	Zgenome-0027	JAFGEC01	s__	K00615	transketolase	2.2.1.1	Carbon fixation		CBB
E22bin.0104	A4N5-Amb_3_NODE_21_length_104305_cov_6.804854_73	d__Bacteria	KSB1	c__UBA2214	o__UBA2214	Zgenome-0027	JAFGEC01	s__	K02014	iron complex outermembrane recepter protein		Transporter		Metals
E22bin.0104	A4N5-Amb_3_NODE_22_length_103682_cov_7.198163_40	d__Bacteria	KSB1	c__UBA2214	o__UBA2214	Zgenome-0027	JAFGEC01	s__	K01803	triosephosphate isomerase (TIM)	5.3.1.1	Carbon fixation		CBB
E22bin.0104	A4N5-Amb_3_NODE_22_length_103682_cov_7.198163_41	d__Bacteria	KSB1	c__UBA2214	o__UBA2214	Zgenome-0027	JAFGEC01	s__	K00134	glyceraldehyde 3-phosphate dehydrogenase	1.2.1.12	Carbon fixation		CBB
E22bin.0104	A4N5-Amb_3_NODE_22_length_103682_cov_7.198163_52	d__Bacteria	KSB1	c__UBA2214	o__UBA2214	Zgenome-0027	JAFGEC01	s__	K03303	lactate permease		Transporter		lactate
E22bin.0104	A4N5-Amb_3_NODE_2333_length_16408_cov_6.737418_2	d__Bacteria	KSB1	c__UBA2214	o__UBA2214	Zgenome-0027	JAFGEC01	s__	K02121	V/A-type H+/Na+-transporting ATPase subunit E		ETC Complexes		V/A-type ATPase
E22bin.0104	A4N5-Amb_3_NODE_2333_length_16408_cov_6.737418_7	d__Bacteria	KSB1	c__UBA2214	o__UBA2214	Zgenome-0027	JAFGEC01	s__	K02123	V/A-type H+/Na+-transporting ATPase subunit I		ETC Complexes		V/A-type ATPase
E22bin.0104	A4N5-Amb_3_NODE_2389_length_16231_cov_7.178598_5	d__Bacteria	KSB1	c__UBA2214	o__UBA2214	Zgenome-0027	JAFGEC01	s__	K00286	pyrroline-5-carboxylate reductase	1.5.1.2	Betaine		Related
E22bin.0104	A4N5-Amb_3_NODE_240_length_42877_cov_6.607188_4	d__Bacteria	KSB1	c__UBA2214	o__UBA2214	Zgenome-0027	JAFGEC01	s__	K04065	hyperosmotically inducible periplasmic protein		Stress		Osmoregulation
E22bin.0104	A4N5-Amb_3_NODE_240_length_42877_cov_6.607188_11	d__Bacteria	KSB1	c__UBA2214	o__UBA2214	Zgenome-0027	JAFGEC01	s__	K05919	superoxide reductase	1.15.1.2	Stress		ROS
E22bin.0104	A4N5-Amb_3_NODE_240_length_42877_cov_6.607188_13	d__Bacteria	KSB1	c__UBA2214	o__UBA2214	Zgenome-0027	JAFGEC01	s__	K05337	ferredoxin		ETC Complexes		Quinone related
E22bin.0104	A4N5-Amb_3_NODE_240_length_42877_cov_6.607188_27	d__Bacteria	KSB1	c__UBA2214	o__UBA2214	Zgenome-0027	JAFGEC01	s__	K04565	superoxide dismutase, Cu-Zn family	1.15.1.1	Stress		ROS
E22bin.0104	A4N5-Amb_3_NODE_2438_length_16060_cov_6.841300_7	d__Bacteria	KSB1	c__UBA2214	o__UBA2214	Zgenome-0027	JAFGEC01	s__	K00518	nickel superoxide dismutase	1.15.1.1	Stress		ROS
E22bin.0104	A4N5-Amb_3_NODE_245_length_42723_cov_6.954345_21	d__Bacteria	KSB1	c__UBA2214	o__UBA2214	Zgenome-0027	JAFGEC01	s__	K00925	acetate kinase	2.7.2.1	Methanogenesis	1	Acetoclastic
E22bin.0104	A4N5-Amb_3_NODE_264_length_41665_cov_6.828935_12	d__Bacteria	KSB1	c__UBA2214	o__UBA2214	Zgenome-0027	JAFGEC01	s__	K13038	phosphopantothenoylcysteine decarboxylase / phosphopantothenate---cysteine ligase	4.1.1.36	Cofactors		Coenzyme A biosynthesis, archaea
E22bin.0104	A4N5-Amb_3_NODE_264_length_41665_cov_6.828935_12	d__Bacteria	KSB1	c__UBA2214	o__UBA2214	Zgenome-0027	JAFGEC01	s__	K13038	phosphopantothenoylcysteine decarboxylase / phosphopantothenate---cysteine ligase	4.1.1.36	Cofactors		Coenzyme A biosynthesis, pantothenate
E22bin.0104	A4N5-Amb_3_NODE_266_length_41622_cov_6.623692_19	d__Bacteria	KSB1	c__UBA2214	o__UBA2214	Zgenome-0027	JAFGEC01	s__	K00927	phosphoglycerate kinase	2.7.2.3	Carbon fixation		CBB
[truncated: 17,232 more rows]

## Sheet: Table_S5
Supplementary Table 5. cazyme genes in topMAGs. Table contains the number of annotated carbohydrate-active enzymes (cazyme) families per genome.
[truncated: 77 more rows]
[truncated: 168 more columns]

[truncated: 1 more sheets: Table_S6]
